# Supplementary material for: Genome-wide epistasis analysis reveals gene–gene interaction network on an intermediate endophenotype P-tau/Aβ42 ratio in ADNI cohort
Source: Sci Rep. 2024 Feb 17;14:3984. doi: 10.1038/s41598-024-54541-8 (PMC10874417; doi:10.1038/s41598-024-54541-8)
Supplement: Supplementary file 1 — Supplementary Table S1. [file 41598_2024_54541_MOESM1_ESM.xlsx]

## Sheet: Sheet1
block	SNPnumber
1	3
2	2
3	2
4	2
5	2
6	3
7	2
8	2
9	2
10	3
11	2
12	2
13	2
14	2
15	2
16	2
17	2
18	2
19	2
20	3
21	3
22	3
23	2
24	2
25	2
26	2
27	2
28	2
29	2
30	3
31	2
32	2
33	2
34	2
35	5
36	4
37	2
38	3
39	2
40	4
41	4
42	2
43	5
44	3
45	3
46	7
47	2
48	2
49	3
50	2
51	2
52	2
53	2
54	4
55	2
56	2
57	2
58	3
59	2
60	2
61	2
62	2
63	2
64	9
65	2
66	2
67	2
68	2
69	2
70	2
71	3
72	2
73	2
74	2
75	2
76	5
77	3
78	2
79	2
80	2
81	2
82	2
83	2
84	2
85	3
86	2
87	3
88	2
89	2
90	3
91	4
92	4
93	2
94	2
95	2
96	2
97	3
98	2
99	2
100	5
101	2
102	2
103	2
104	4
105	2
106	2
107	2
108	2
109	2
110	2
111	2
112	2
113	2
114	2
115	2
116	2
117	2
118	5
119	3
120	4
121	2
122	2
123	2
124	3
125	4
126	22
127	2
128	2
129	2
130	3
131	3
132	2
133	3
134	2
135	2
136	4
137	3
138	2
139	2
140	2
141	2
142	2
143	4
144	10
145	2
146	2
147	2
148	2
149	2
150	2
151	2
152	4
153	2
154	2
155	3
156	2
157	2
158	2
159	2
160	2
161	2
162	2
163	2
164	2
165	2
166	6
167	2
168	3
169	3
170	2
171	3
172	18
173	2
174	2
175	2
176	2
177	3
178	2
179	2
180	2
181	4
182	2
183	7
184	2
185	2
186	2
187	2
188	5
189	2
190	2
191	3
192	3
193	3
194	2
195	2
196	2
197	2
198	2
199	15
200	3
201	4
202	4
203	2
204	3
205	2
206	2
207	2
208	2
209	2
210	2
211	2
212	2
213	2
214	2
215	2
216	2
217	4
218	5
219	2
220	2
221	2
222	2
223	2
224	2
225	2
226	2
227	2
228	2
229	2
