# Supplementary material for: Genome-wide epistasis analysis reveals gene–gene interaction network on an intermediate endophenotype P-tau/Aβ42 ratio in ADNI cohort
Source: Sci Rep. 2024 Feb 17;14:3984. doi: 10.1038/s41598-024-54541-8 (PMC10874417; doi:10.1038/s41598-024-54541-8)
Supplement: Supplementary file 2 — Supplementary Table S2. [file 41598_2024_54541_MOESM2_ESM.xlsx]

## Sheet: 858
IID	Age	Gender	Year of education	CDR-SB	MMSE	Aβ	P-tau	P-tau/Aβ	DX_	DX
007_S_5265	75.1	Female	18	0	30	115.7	31.7	0.274	SMC	NC
012_S_5213	65.4	Female	16	0	28	288	30.3	0.1052	SMC	NC
053_S_5272	69.9	Female	8	0	28	213	22.7	0.1066	SMC	NC
126_S_4743	70.1	Male	12	1	28	142.7	36.7	0.2572	LMCI	MCI
100_S_5091	68	Male	16	0	29	226.1	27.4	0.1212	SMC	NC
037_S_4879	79.6	Female	13	7	26	115.2	54.6	0.474	AD	AD
024_S_4674	77.9	Male	20	0.5	24	142.3	40.3	0.2832	EMCI	MCI
130_S_5258	77.9	Female	12	0.5	29	159.7	36	0.2254	SMC	NC
100_S_5102	66.4	Female	18	0	29	185.6	42.5	0.229	SMC	NC
041_S_4989	60.1	Female	19	1	29	220.1	12.5	0.0568	LMCI	MCI
109_S_4594	62.1	Male	20	2.5	25	272.8	17.8	0.0652	EMCI	MCI
029_S_4585	65.3	Male	13	0	29	237.5	24.1	0.1015	CN	NC
021_S_5194	65.2	Female	18	0	28	232.2	24.2	0.1042	SMC	NC
031_S_4947	74.5	Male	14	3.5	24	124	43.9	0.354	EMCI	MCI
137_S_4756	84.2	Male	16	1.5	24	135.1	43.9	0.3249	AD	AD
012_S_5121	76.8	Male	16	0	30	225	20.6	0.0916	SMC	NC
941_S_4764	82.7	Female	20	1	30	153.2	29.8	0.1945	EMCI	MCI
100_S_4512	68	Female	16	0	0	271	27.1	0.1	EMCI	MCI
141_S_4976	63.6	Female	20	2	28	133	78.9	0.5932	LMCI	MCI
070_S_4793	85.3	Male	16	2	24	112.7	35.2	0.3123	LMCI	MCI
009_S_4741	61.6	Male	16	0	0	158.1	13.3	0.0841	LMCI	MCI
130_S_5006	68.2	Female	14	5	21	118.1	94.4	0.7993	AD	AD
016_S_4951	71.9	Female	14	0	29	205.4	27.7	0.1349	CN	NC
011_S_4906	75.7	Female	18	5	24	139.4	37	0.2654	AD	AD
027_S_4966	61.7	Male	16	1	30	203.8	21.8	0.107	EMCI	MCI
141_S_4803	82.7	Female	14	2	29	141.8	76.6	0.5402	EMCI	MCI
073_S_4739	65.2	Male	18	0	30	221.8	42.6	0.1921	CN	NC
027_S_4801	77.7	Male	16	3.5	22	116.3	37.2	0.3199	AD	AD
130_S_5175	79.5	Female	20	0	30	263.5	18.3	0.0694	SMC	NC
036_S_5210	85.8	Male	10	3.5	20	135.3	41.4	0.306	AD	AD
135_S_4723	69.4	Female	18	1	30	258.9	23	0.0888	LMCI	MCI
067_S_4918	69	Female	18	2.5	26	116.6	72.4	0.6209	LMCI	MCI
068_S_2193	75.5	Male	19	1.5	28	220.4	16.8	0.0762	EMCI	MCI
057_S_4909	78.2	Female	11	0	0	132.4	35.9	0.2711	LMCI	MCI
006_S_5153	79	Male	18	0	30	292.4	23.8	0.0814	SMC	NC
036_S_5271	80.4	Male	20	0	30	271.2	26.3	0.097	SMC	NC
027_S_5277	71.8	Female	15	0.5	28	135.4	80.2	0.5923	SMC	NC
002_S_5178	68.6	Male	18	0	27	254.6	31.9	0.1253	SMC	NC
136_S_4517	70.5	Female	16	0.5	30	301.9	18.7	0.0619	EMCI	MCI
036_S_4736	71.8	Male	20	1	26	115	98.8	0.8591	LMCI	MCI
011_S_4893	68.1	Female	12	4	28	130	48.4	0.3723	EMCI	MCI
053_S_5287	78.9	Female	16	0.5	29	226	45.4	0.2009	SMC	NC
027_S_4936	48.1	Male	19	1.5	27	129.5	34.5	0.2664	LMCI	MCI
036_S_4538	78.8	Female	15	1	27	137.7	35.1	0.2549	LMCI	MCI
027_S_5127	76.3	Female	19	0.5	29	109	48.2	0.4422	SMC	NC
036_S_4894	60.7	Female	14	2.5	22	105.1	54.7	0.5205	AD	AD
051_S_4929	75.7	Female	15	0.5	25	128.9	57.9	0.4492	LMCI	MCI
127_S_4765	76	Male	16	3.5	26	131.6	60.1	0.4567	EMCI	MCI
009_S_4958	69.5	Male	20	3	28	171.4	14.4	0.084	EMCI	MCI
016_S_5057	75.2	Male	16	0	0	220	19.3	0.0877	AD	AD
011_S_4845	68	Female	20	4.5	22	144.7	47.5	0.3283	AD	AD
036_S_4715	56.7	Female	18	1.5	25	165.3	83.3	0.5039	LMCI	MCI
137_S_4852	64.1	Female	20	2.5	26	137.7	72.8	0.5287	LMCI	MCI
130_S_4982	58.2	Female	13	7	21	150.6	58.7	0.3898	AD	AD
137_S_4623	61.1	Female	13	1.5	30	135.5	45.5	0.3358	EMCI	MCI
070_S_4719	79.1	Female	16	6	22	136.5	29.7	0.2176	AD	AD
003_S_4524	71.9	Male	19	0.5	27	131.1	44.6	0.3402	LMCI	MCI
006_S_4713	70.5	Male	20	0.5	30	159.7	28.6	0.1791	LMCI	MCI
023_S_4796	72.6	Female	16	2	25	133.9	82.5	0.6161	LMCI	MCI
027_S_4804	79.4	Male	16	1.5	29	124.9	39.3	0.3147	LMCI	MCI
016_S_4583	86.5	Male	9	6	23	151.9	43.8	0.2883	AD	AD
073_S_4777	84.7	Female	14	0.5	28	226.2	20.2	0.0893	LMCI	MCI
041_S_5097	67.5	Male	16	0	27	199	15.7	0.0789	SMC	NC
123_S_4780	70.2	Female	16	1	29	162.6	39.1	0.2405	EMCI	MCI
135_S_4689	69.6	Male	16	3	29	146.1	64.6	0.4422	LMCI	MCI
094_S_4737	74.3	Female	12	4.5	23	155.7	42	0.2697	AD	AD
072_S_4694	64.8	Female	14	1	29	239.4	12	0.0501	EMCI	MCI
130_S_4984	73.1	Female	12	5	20	143	31.9	0.2231	AD	AD
123_S_4904	65.7	Female	12	1	28	127.8	54.4	0.4257	LMCI	MCI
130_S_4817	60.7	Male	20	1	30	156.2	37.9	0.2426	LMCI	MCI
128_S_4745	61.3	Female	14	0	0	228.7	16.5	0.0721	EMCI	MCI
019_S_4680	63.4	Female	19	1.5	29	128.4	47.3	0.3684	EMCI	MCI
128_S_4842	73	Female	12	3.5	28	248.5	11.5	0.0463	LMCI	MCI
024_S_5290	67	Female	12	0	29	127.5	79.7	0.6251	SMC	NC
137_S_4678	72.3	Female	12	1.5	30	266.5	20	0.075	EMCI	MCI
003_S_5154	72.4	Female	18	0	30	203.7	22.7	0.1114	SMC	NC
018_S_4733	75.3	Male	20	5.5	26	145.8	22.3	0.1529	AD	AD
130_S_4730	81.1	Female	12	5	21	153.2	29.8	0.1945	AD	AD
027_S_4729	77.8	Female	19	0	0	147.8	68.7	0.4648	LMCI	MCI
127_S_4992	63.7	Female	16	0	0	111.7	31.5	0.282	AD	AD
011_S_4949	78.1	Female	18	4	25	112.2	46.5	0.4144	AD	AD
094_S_4630	65.4	Female	16	1.5	29	259.5	16.4	0.0632	LMCI	MCI
020_S_4920	61.9	Male	18	1	28	125.5	35.6	0.2837	LMCI	MCI
012_S_4987	69.3	Male	18	3.5	25	212.7	31.7	0.149	EMCI	MCI
137_S_4631	69.5	Male	20	3	28	143.4	63.1	0.44	LMCI	MCI
027_S_4943	76.1	Male	20	3	26	102.6	51.8	0.5049	LMCI	MCI
126_S_4675	79.8	Male	12	1	25	133.8	66.2	0.4948	LMCI	MCI
021_S_4924	77.3	Male	14	6	20	101.4	35.1	0.3462	AD	AD
094_S_4858	55	Male	16	0	0	114.2	85.7	0.7504	EMCI	MCI
053_S_4813	67.6	Male	16	1	29	260.2	21.1	0.0811	EMCI	MCI
002_S_4799	68	Male	14	0.5	29	164.9	28	0.1698	EMCI	MCI
027_S_4962	80.1	Female	18	3.5	22	151.4	115.5	0.7629	AD	AD
130_S_5059	72.1	Male	18	5	21	113.2	65.4	0.5777	AD	AD
003_S_5130	66.3	Male	17	0	29	270.1	23	0.0852	SMC	NC
135_S_4954	61.1	Male	18	4	25	156.2	59.4	0.3803	AD	AD
027_S_4964	80.9	Male	16	6	23	130.7	41.3	0.316	AD	AD
128_S_5123	73.5	Female	14	1.5	26	146.6	62.9	0.4291	AD	AD
027_S_4926	62.5	Male	18	2	29	204.2	22.2	0.1087	EMCI	MCI
053_S_5070	71.2	Male	15	4	26	107.6	62.5	0.5809	AD	AD
137_S_4815	69.8	Female	12	3	24	122.3	59.4	0.4857	LMCI	MCI
137_S_4587	65.7	Female	16	0	29	161.6	36	0.2228	CN	NC
123_S_4806	55.9	Male	19	2.5	30	217.3	11.1	0.0511	LMCI	MCI
116_S_4732	77.2	Male	20	3.5	21	106.8	39.1	0.3661	AD	AD
006_S_4960	59.6	Male	20	2	25	263.8	38.9	0.1475	LMCI	MCI
027_S_4919	74.8	Female	19	1.5	29	151.3	21.6	0.1428	EMCI	MCI
073_S_4853	70.9	Female	16	3	26	128.1	113.1	0.8829	AD	AD
036_S_4714	64.5	Female	18	0	0	166.4	42.1	0.253	LMCI	MCI
027_S_5083	73.7	Male	16	0	28	148.8	19.2	0.129	SMC	NC
126_S_5214	69.6	Female	12	0	30	203	23.6	0.1163	SMC	NC
067_S_4728	81.9	Male	16	5	22	124.5	41.4	0.3325	AD	AD
019_S_4835	79.3	Male	16	0	26	143.9	54.4	0.378	CN	NC
041_S_5141	76.7	Male	18	0	28	276.5	25.9	0.0937	SMC	NC
016_S_4646	60.8	Female	16	1	30	167.9	46.9	0.2793	LMCI	MCI
128_S_4586	75.8	Male	20	0	0	235.5	23.2	0.0985	CN	NC
012_S_4849	65.9	Female	18	1.5	29	129.6	44.8	0.3457	EMCI	MCI
027_S_4802	83.2	Male	19	4.5	26	136.8	59.7	0.4364	AD	AD
070_S_4708	83.4	Male	18	0	0	119.4	28.9	0.242	EMCI	MCI
130_S_4925	75	Male	12	2	27	160	37.2	0.2325	LMCI	MCI
072_S_4941	60.2	Male	14	1.5	30	245.6	17.9	0.0729	EMCI	MCI
067_S_4767	66.4	Female	18	3	30	157	16.1	0.1025	LMCI	MCI
018_S_4809	78.3	Male	12	0	0	158.2	37	0.2339	EMCI	MCI
009_S_4814	69.3	Female	18	1.5	30	240.1	12.2	0.0508	EMCI	MCI
153_S_5267	65.8	Female	15	0	28	151.8	60.9	0.4012	SMC	NC
027_S_4955	71.4	Male	16	2.5	25	120.3	26.8	0.2228	LMCI	MCI
141_S_4711	74.9	Female	17	1	27	205.3	15.7	0.0765	LMCI	MCI
941_S_5193	72.5	Female	16	0	29	209.2	15.1	0.0722	SMC	NC
032_S_4823	82.2	Male	18	1.5	28	174.6	56.4	0.323	EMCI	MCI
067_S_5160	84.1	Female	18	2	28	230.1	21.3	0.0926	EMCI	MCI
022_S_4922	76.2	Male	20	1.5	26	102.6	35.2	0.3431	LMCI	MCI
027_S_5109	78.4	Male	14	0	27	133	27.1	0.2038	SMC	NC
032_S_4755	71.7	Male	18	5.5	21	244	37.8	0.1549	AD	AD
072_S_4871	66.4	Female	14	1	29	227.5	22.8	0.1002	EMCI	MCI
012_S_5195	65.1	Female	16	0	29	276.2	29.6	0.1072	SMC	NC
027_S_4757	63.1	Female	14	1.5	27	112.5	91.1	0.8098	LMCI	MCI
013_S_4616	84.8	Male	18	0	29	165.7	14.4	0.0869	CN	NC
033_S_5013	68.3	Female	18	0	0	116.3	38	0.3267	AD	AD
128_S_4774	85.8	Male	17	3	22	141.4	60.3	0.4264	AD	AD
032_S_5263	75.2	Female	18	0.5	30	131.6	71.9	0.5464	SMC	NC
016_S_4638	74	Male	17	0	28	254.4	12.5	0.0491	CN	NC
135_S_5113	65.1	Male	16	0	30	228.3	60.4	0.2646	SMC	NC
153_S_5261	78.1	Female	18	0	30	147.8	38.5	0.2605	SMC	NC
067_S_4782	71.9	Male	16	1	28	90.5	19.5	0.2155	LMCI	MCI
031_S_4721	85.4	Male	15	2.5	28	167.6	26.1	0.1557	LMCI	MCI
127_S_4624	77.6	Female	13	0.5	30	105.3	81.3	0.7721	EMCI	MCI
005_S_4910	81.4	Female	15	0	0	149.2	30	0.2011	AD	AD
053_S_4661	73.6	Male	18	3.5	28	132.6	72.6	0.5475	EMCI	MCI
033_S_5259	78.8	Female	18	0	28	214.6	27.6	0.1286	SMC	NC
073_S_4825	71.9	Male	18	1	29	232.1	41.2	0.1775	EMCI	MCI
141_S_4907	65.8	Male	15	2	30	148.9	47.6	0.3197	EMCI	MCI
082_S_5278	80.2	Male	19	0	29	171.7	57.6	0.3355	SMC	NC
127_S_5028	61.9	Male	16	3.5	23	95.6	65.8	0.6883	AD	AD
002_S_4746	71.2	Female	16	0.5	28	150.4	30.9	0.2055	LMCI	MCI
116_S_4898	75.2	Male	20	0.5	30	134.7	23.3	0.173	EMCI	MCI
018_S_4889	75.6	Male	18	2	28	188.6	12.4	0.0657	LMCI	MCI
035_S_4783	83.2	Male	20	4.5	24	125.3	26	0.2075	AD	AD
053_S_5208	68.7	Male	16	5.5	26	250.3	48.6	0.1942	AD	AD
027_S_5079	73.2	Male	18	0.5	29	245.4	23.5	0.0958	SMC	NC
130_S_5142	76.3	Female	12	0	0	179.2	40.3	0.2249	SMC	NC
021_S_4718	78.5	Male	12	0	0	106.3	33	0.3104	AD	AD
067_S_5159	66.4	Female	20	0	30	231.9	21.1	0.091	SMC	NC
127_S_4940	89.3	Male	16	2.5	24	158.2	41.2	0.2604	AD	AD
024_S_4905	72.7	Female	12	7	26	114.7	47.9	0.4176	AD	AD
037_S_4706	60.7	Male	14	2	30	256.9	57.7	0.2246	EMCI	MCI
027_S_5169	65.7	Female	18	0	30	218.8	43.7	0.1997	SMC	NC
041_S_4874	57.7	Female	18	0	0	262.1	23.3	0.0889	EMCI	MCI
036_S_5112	74.3	Female	12	1.5	25	138.9	59.6	0.4291	AD	AD
029_S_5135	77	Male	16	0.5	28	173.2	25.3	0.1461	EMCI	MCI
130_S_5231	74.2	Female	12	2	26	151.8	42.6	0.2806	AD	AD
027_S_5197	78.9	Female	18	0	30	212.7	19.9	0.0936	SMC	NC
009_S_4903	77.2	Female	12	2	28	128.5	67.3	0.5237	LMCI	MCI
009_S_5125	65.2	Female	12	0	0	198	33.7	0.1702	SMC	NC
130_S_4971	76.4	Male	18	5	21	135	34.9	0.2585	AD	AD
013_S_5171	72.8	Female	18	0	30	247.8	25	0.1009	SMC	NC
027_S_4938	70.9	Male	16	4.5	24	183.3	36.2	0.1975	AD	AD
016_S_4887	73.8	Male	12	4.5	25	149	58.1	0.3899	AD	AD
041_S_5244	75.8	Female	16	0	30	217.5	22.7	0.1044	SMC	NC
137_S_4862	77.3	Male	18	0.5	29	132.4	101.7	0.7681	AD	AD
130_S_4990	75.1	Female	14	5	25	102	64.1	0.6284	AD	AD
073_S_5090	58.8	Male	16	2.5	22	121.5	37.3	0.307	AD	AD
013_S_4917	75	Male	19	2	24	192.7	21.1	0.1095	EMCI	MCI
021_S_4744	72.3	Female	12	0.5	24	117.7	52.6	0.4469	EMCI	MCI
037_S_5222	67.5	Female	12	0	29	243.3	30.5	0.1254	SMC	NC
041_S_4974	73.4	Male	19	2	29	118.4	71.8	0.6064	EMCI	MCI
035_S_4784	81.6	Female	16	3	26	200.1	38.9	0.1944	LMCI	MCI
057_S_5292	74.3	Female	13	0	30	154.3	100.5	0.6513	SMC	NC
073_S_4986	85.3	Male	20	0.5	28	198.4	9.4	0.0474	EMCI	MCI
082_S_5279	68.5	Male	20	0	30	214.1	19.7	0.092	SMC	NC
126_S_4712	74.3	Male	17	1	24	164.7	71.1	0.4317	LMCI	MCI
126_S_4896	68.1	Male	12	1	30	264.1	32.8	0.1242	LMCI	MCI
027_S_4869	77.2	Male	19	1.5	29	249	20.8	0.0835	LMCI	MCI
131_S_5148	68.6	Male	18	0	30	204.7	37.5	0.1832	SMC	NC
041_S_5253	68.1	Male	18	0	30	244.1	29.9	0.1225	SMC	NC
029_S_5219	75.7	Male	16	0	0	182.5	38	0.2082	SMC	NC
027_S_5288	81.9	Female	18	0	30	242.7	38.2	0.1574	SMC	NC
041_S_5078	67.4	Female	16	0	30	177.4	13.7	0.0772	SMC	NC
016_S_4688	81.7	Female	14	0	30	160.7	57.3	0.3566	CN	NC
036_S_4899	81.9	Male	16	1	29	130.7	61.9	0.4736	LMCI	MCI
114_S_5234	78.6	Female	15	0	29	135	34	0.2519	SMC	NC
033_S_5017	84.3	Male	18	0	0	118.9	61.2	0.5147	AD	AD
036_S_5063	71.5	Female	14	2.5	25	115.8	49.8	0.4301	AD	AD
037_S_4750	83.7	Female	18	1	29	276.3	27.1	0.0981	LMCI	MCI
073_S_5167	66.6	Male	20	0	30	265.5	38.9	0.1465	SMC	NC
068_S_4859	72.2	Male	20	0	0	130.8	58	0.4434	AD	AD
041_S_5026	70.5	Female	18	0	0	103.9	95.6	0.9201	EMCI	MCI
127_S_5218	82.5	Female	12	0.5	27	280.4	34.6	0.1234	SMC	NC
135_S_4863	70	Male	18	6	26	99.9	39.8	0.3984	AD	AD
073_S_5227	71.3	Male	18	0	30	117.7	79	0.6712	SMC	NC
067_S_5205	59.3	Female	16	6	20	135.3	86.3	0.6378	AD	AD
135_S_5269	64.9	Male	16	0	29	147.7	42.7	0.2891	SMC	NC
027_S_5110	68.8	Female	14	0.5	25	226.4	18.7	0.0826	SMC	NC
137_S_4816	74.2	Male	16	2	29	122.9	64.7	0.5264	EMCI	MCI
006_S_4867	74.4	Male	12	6	23	120	39.4	0.3283	AD	AD
006_S_4679	69.1	Male	17	1	28	186.7	35.6	0.1907	EMCI	MCI
002_S_5256	70.4	Female	20	0	30	140.6	42.7	0.3037	SMC	NC
021_S_5177	72.5	Female	18	0	29	221.2	50.7	0.2292	SMC	NC
024_S_5054	74	Female	18	3.5	26	123.4	55.5	0.4498	AD	AD
127_S_5228	77.8	Female	15	0	27	249.4	26	0.1043	SMC	NC
027_S_5118	68.2	Female	20	0.5	30	227	29.7	0.1308	SMC	NC
041_S_5100	71.2	Male	16	0	30	247.8	15.1	0.0609	SMC	NC
126_S_4891	59.7	Male	15	0.5	29	116.4	49.4	0.4244	EMCI	MCI
009_S_5000	76.6	Male	18	1.5	26	86.1	64.1	0.7445	EMCI	MCI
130_S_4997	60.6	Female	14	5	20	149	52.8	0.3544	AD	AD
052_S_4959	77.5	Male	20	5	25	118.7	34.6	0.2915	AD	AD
041_S_4876	74.2	Male	20	0.5	30	193.7	41	0.2117	EMCI	MCI
027_S_5093	69.3	Female	19	0.5	30	224.2	30.9	0.1378	SMC	NC
052_S_4944	68	Male	14	0.5	29	160.7	46.6	0.29	EMCI	MCI
016_S_5031	80.2	Female	14	2	25	130.2	42.8	0.3287	EMCI	MCI
009_S_5252	56.5	Male	14	8	25	110.8	55.6	0.5018	AD	AD
041_S_5082	69.2	Male	16	0	30	200.9	14.2	0.0707	SMC	NC
019_S_5019	62.9	Female	12	6	21	113.5	73	0.6432	AD	AD
127_S_5266	65.9	Male	16	0	28	266.5	34.8	0.1306	SMC	NC
023_S_5241	87.8	Male	16	7	22	175.9	33.6	0.191	AD	AD
052_S_4945	56.5	Male	12	2	27	167.4	97.3	0.5812	LMCI	MCI
052_S_4885	75	Male	20	2	29	92.1	51	0.5537	LMCI	MCI
037_S_5162	69.3	Male	18	5.5	24	219.6	20.2	0.092	AD	AD
036_S_5248	74.3	Male	18	0	30	164.3	14.2	0.0864	SMC	NC
127_S_5067	80.6	Male	13	4.5	23	250.9	72.2	0.2878	AD	AD
007_S_5196	72.8	Female	18	0	0	111.8	31.1	0.2782	AD	AD
022_S_5004	64.6	Male	20	1.5	29	274.4	22.6	0.0824	EMCI	MCI
037_S_4770	75.9	Male	17	0	0	128.9	96.6	0.7494	AD	AD
022_S_4805	71.9	Female	20	1.5	28	168.6	80.2	0.4757	EMCI	MCI
127_S_4928	77.8	Male	16	3	27	155.2	74	0.4768	LMCI	MCI
005_S_5038	81.5	Male	18	0	0	146.8	34.8	0.2371	AD	AD
021_S_5129	74.5	Female	16	0	30	154.8	74.2	0.4793	SMC	NC
070_S_4856	65	Female	18	0	30	209.4	6.9	0.033	CN	NC
082_S_5014	76.5	Male	16	3.5	30	134.4	22.6	0.1682	EMCI	MCI
018_S_4868	77.1	Male	12	1	27	112.6	66.7	0.5924	EMCI	MCI
009_S_5224	78	Male	20	5	25	152.8	74.3	0.4863	AD	AD
009_S_5147	76.5	Male	20	0	0	234.4	44.8	0.1911	SMC	NC
019_S_5242	67.2	Male	20	0	29	193.2	23.6	0.1222	SMC	NC
009_S_5176	65.7	Female	18	0	0	160	31.5	0.1969	SMC	NC
051_S_4980	87.3	Male	15	4	23	117.4	23	0.1959	AD	AD
009_S_5027	75.5	Male	18	4	22	118.3	63.8	0.5393	AD	AD
052_S_5062	71	Female	14	2.5	26	120.8	110.4	0.9139	AD	AD
053_S_5202	65.7	Female	16	0	30	131.8	48.7	0.3695	SMC	NC
023_S_5120	81	Male	19	2	26	124.8	38	0.3045	AD	AD
057_S_4897	75.8	Female	11	1.5	29	152.8	29.4	0.1924	EMCI	MCI
941_S_5124	76.7	Female	20	0	26	199.1	58.9	0.2958	SMC	NC
012_S_5157	65.5	Male	17	0	28	271.8	23.7	0.0872	SMC	NC
021_S_5237	80.3	Male	19	0	29	159	63.8	0.4013	SMC	NC
041_S_5204	76.8	Female	16	0	29	165.7	55.4	0.3343	SMC	NC
019_S_5012	76.3	Male	16	2.5	25	111.6	52.9	0.474	AD	AD
003_S_5209	76.1	Male	15	0	29	212.6	43.9	0.2065	SMC	NC
020_S_5203	66.5	Female	19	0	30	211	24.7	0.1171	SMC	NC
007_S_4911	74.5	Male	20	0	0	100.6	18.7	0.1859	AD	AD
032_S_5289	59.7	Female	16	0	29	232.3	51.3	0.2208	SMC	NC
099_S_4994	84.8	Male	14	8	21	92.3	54.7	0.5926	AD	AD
082_S_5282	66.9	Male	17	0	29	137.1	34.2	0.2495	SMC	NC
100_S_5106	74.1	Male	16	4	20	134.6	72.8	0.5409	AD	AD
036_S_5283	72.9	Female	16	0	28	135.9	36.5	0.2686	SMC	NC
021_S_4857	68.3	Male	16	3	27	153.3	56.5	0.3686	LMCI	MCI
003_S_5165	78.8	Male	12	5.5	23	152.7	79	0.5174	AD	AD
057_S_5295	75.5	Female	15	0.5	29	116.9	12.4	0.1061	SMC	NC
021_S_5236	85.3	Male	16	0	28	170	44.4	0.2612	SMC	NC
033_S_5198	69.2	Female	18	0	30	198.8	29.1	0.1464	SMC	NC
003_S_5150	66.4	Male	20	0	29	241.2	56.8	0.2355	SMC	NC
027_S_5170	76.9	Male	20	0.5	30	267.5	22.1	0.0826	SMC	NC
035_S_4785	66.7	Female	13	0	29	264	23.5	0.089	SMC	NC
051_S_5285	71.4	Male	16	0.5	30	187.9	25	0.133	SMC	NC
100_S_5096	80.4	Male	20	0	28	123.8	37.6	0.3037	SMC	NC
137_S_4303	80.2	Female	20	1.5	30	154.4	45.8	0.2966	LMCI	MCI
128_S_2045	72.3	Male	16	1.5	27	133.8	36.5	0.2728	EMCI	MCI
031_S_4203	74.4	Female	17	3	30	135.6	47.6	0.351	LMCI	MCI
072_S_4391	74.4	Male	12	0	26	208.6	19.9	0.0954	CN	NC
068_S_2194	71	Female	14	2	26	143.3	61.5	0.4292	EMCI	MCI
073_S_4311	72.5	Female	18	1	28	179.5	37.7	0.21	LMCI	MCI
072_S_4390	76.2	Female	12	1.5	30	214.3	32.6	0.1521	EMCI	MCI
068_S_4061	64.1	Female	16	1	29	192.1	20.1	0.1046	LMCI	MCI
116_S_4092	81.5	Female	14	0	29	135	54.1	0.4007	CN	NC
153_S_2148	67.8	Female	14	1	30	216.3	15.6	0.0721	EMCI	MCI
021_S_2125	78.1	Female	17	0.5	28	143.3	52.7	0.3678	EMCI	MCI
022_S_4266	69.8	Female	14	0	30	155.1	48.7	0.314	CN	NC
032_S_4386	84.7	Female	16	0	27	145.5	47.1	0.3237	CN	NC
037_S_4410	69.1	Female	14	0	29	180.9	56.5	0.3123	CN	NC
053_S_2396	70.2	Female	14	1.5	28	276.8	22.4	0.0809	EMCI	MCI
006_S_4449	66.9	Female	12	0	28	172.3	38.7	0.2246	CN	NC
072_S_2026	82.5	Female	14	1	27	227.6	10.2	0.0448	EMCI	MCI
072_S_2164	70.9	Female	16	0	0	214.4	13	0.0606	EMCI	MCI
067_S_4310	62.3	Female	17	0.5	30	166.5	12.9	0.0775	EMCI	MCI
002_S_4447	67.5	Female	19	0.5	27	127.5	81	0.6353	EMCI	MCI
072_S_2093	59.5	Female	16	0.5	28	205.8	51.1	0.2483	EMCI	MCI
021_S_2142	82.7	Female	12	0.5	26	145.9	45.6	0.3125	EMCI	MCI
941_S_4376	76.5	Female	16	0	29	182.1	53.3	0.2927	CN	NC
033_S_4505	80.4	Female	20	0	29	233.7	36.9	0.1579	CN	NC
127_S_2213	82.3	Female	14	1	30	180.4	42	0.2328	EMCI	MCI
153_S_4077	75.4	Male	18	1	28	238.9	42	0.1758	LMCI	MCI
016_S_4353	55.6	Female	16	4.5	26	112.5	33.2	0.2951	AD	AD
035_S_4256	62.8	Female	20	0.5	29	184.9	34.3	0.1855	EMCI	MCI
002_S_4237	80.9	Female	13	1	29	214.7	34.6	0.1612	EMCI	MCI
072_S_4063	59.2	Female	13	1.5	30	239.8	38.3	0.1597	EMCI	MCI
041_S_4200	70.2	Female	18	0	30	216.9	14	0.0645	CN	NC
021_S_4276	73.9	Female	12	0	29	233.9	26.2	0.112	CN	NC
072_S_2083	88.3	Female	12	0	0	241.8	15.2	0.0629	EMCI	MCI
014_S_4079	64.5	Female	20	2.5	25	124.8	52.1	0.4175	LMCI	MCI
018_S_4349	71.4	Female	16	0	29	177.3	20.5	0.1156	CN	NC
153_S_4139	70.5	Female	17	0	29	214.4	12.5	0.0583	CN	NC
022_S_4320	70.7	Female	12	0	30	142	40.4	0.2845	CN	NC
031_S_2018	76.4	Female	18	1.5	29	238.7	24.6	0.1031	EMCI	MCI
022_S_4173	69.8	Female	12	0	30	194.8	27.5	0.1412	CN	NC
941_S_4377	69.3	Female	12	1.5	29	178	38.7	0.2174	LMCI	MCI
011_S_4105	70.8	Female	18	0	0	190	16.2	0.0853	CN	NC
129_S_4220	71.2	Female	18	0.5	30	268.9	24.6	0.0915	EMCI	MCI
067_S_2196	68.2	Female	14	1.5	30	140.2	33.3	0.2375	EMCI	MCI
068_S_2171	65.3	Female	10	4	28	143.9	88.2	0.6129	EMCI	MCI
014_S_4080	78.6	Female	16	0	28	146.1	37.1	0.2539	CN	NC
116_S_4209	77.7	Female	19	4	23	128.2	45.2	0.3526	AD	AD
136_S_4189	73.1	Female	15	2.5	28	115.6	47.8	0.4135	LMCI	MCI
067_S_4184	62.3	Female	20	0.5	30	191.1	11.8	0.0617	EMCI	MCI
072_S_4226	62.9	Female	17	0.5	29	264.1	28.6	0.1083	EMCI	MCI
073_S_4382	75.9	Female	16	0	28	256.5	41.8	0.163	CN	NC
002_S_2010	62.9	Female	20	0	29	261.3	26.9	0.1029	EMCI	MCI
014_S_4093	70	Female	16	0	29	161.1	13.6	0.0844	CN	NC
002_S_4213	78	Female	14	0	0	235.7	18.9	0.0802	CN	NC
007_S_4387	76.1	Female	16	0	26	190.3	27.7	0.1456	CN	NC
011_S_4120	81.8	Female	17	0	30	121.4	50.5	0.416	CN	NC
002_S_4219	79.4	Female	17	0	0	210.5	25.8	0.1226	LMCI	MCI
002_S_4262	72.8	Female	16	0	29	135.4	61.9	0.4572	CN	NC
003_S_4288	72.5	Female	14	0	29	175	19	0.1086	CN	NC
941_S_4292	70.9	Male	15	0	28	210.8	29.5	0.1399	CN	NC
941_S_4066	78.7	Female	18	0	29	219.9	28.9	0.1314	CN	NC
127_S_4198	78.4	Female	16	0	30	142.5	44.9	0.3151	CN	NC
073_S_4300	80.6	Female	16	1.5	26	143.6	38.6	0.2688	LMCI	MCI
012_S_4128	72.8	Female	12	0	0	155.9	62.5	0.4009	EMCI	MCI
137_S_4258	75.8	Male	14	2.5	24	141.5	48.5	0.3428	AD	AD
024_S_4084	68.4	Female	18	0	30	259.4	40.7	0.1569	CN	NC
137_S_4351	67.8	Female	16	0.5	29	147.2	32.5	0.2208	EMCI	MCI
033_S_4508	77.1	Female	14	0	27	151.5	43.3	0.2858	CN	NC
137_S_4211	80.9	Female	15	5	22	118	24.6	0.2085	AD	AD
130_S_2403	79.1	Female	15	0	0	127	33.6	0.2646	EMCI	MCI
027_S_2245	57	Female	20	1	28	162.4	22.3	0.1373	EMCI	MCI
012_S_4012	68.9	Female	16	0	0	149.8	50.5	0.3371	EMCI	MCI
041_S_4004	66.8	Female	14	0	0	208.1	33.9	0.1629	EMCI	MCI
003_S_4081	72.7	Female	12	0	28	129.8	28.9	0.2227	CN	NC
041_S_4143	63.6	Female	19	0.5	29	261.3	26.7	0.1022	EMCI	MCI
003_S_4354	75.7	Male	14	1	29	199.5	49.7	0.2491	LMCI	MCI
153_S_4125	75.8	Female	12	0	30	216.4	22.3	0.103	CN	NC
068_S_2187	57.7	Female	13	2	29	249.2	30.9	0.124	EMCI	MCI
130_S_2391	71.7	Female	12	0	0	119.6	38.3	0.3202	EMCI	MCI
098_S_4201	64	Female	15	6	24	149.1	71.7	0.4809	AD	AD
014_S_4058	84.6	Female	16	1.5	29	106.6	37	0.3471	LMCI	MCI
021_S_4421	75.1	Female	14	0	26	265.2	43.1	0.1625	CN	NC
127_S_2234	63.6	Female	16	2.5	29	252.5	25.9	0.1026	EMCI	MCI
023_S_4448	63.8	Female	16	0	29	256	39.4	0.1539	CN	NC
130_S_4468	62.3	Female	16	2	29	306	20.6	0.0673	EMCI	MCI
127_S_4500	90.3	Female	13	6	22	111.2	108.5	0.9757	AD	AD
072_S_4394	75.9	Female	18	1	30	214.4	13.4	0.0625	LMCI	MCI
006_S_4363	73.5	Female	13	1.5	26	136.5	54.9	0.4022	LMCI	MCI
114_S_2392	64.4	Female	18	0	0	176.7	30.1	0.1703	EMCI	MCI
099_S_4076	72.6	Female	20	0	30	247.1	19.4	0.0785	CN	NC
130_S_2373	79	Female	13	1	29	118	63.3	0.5364	EMCI	MCI
002_S_2073	63.4	Female	20	1	29	177.5	34.9	0.1966	EMCI	MCI
130_S_4415	75.1	Female	13	4	28	86.2	76.1	0.8828	EMCI	MCI
018_S_2155	68.9	Female	14	0.5	27	110.2	62.7	0.569	EMCI	MCI
023_S_4035	72.6	Female	16	1	26	118.6	42.3	0.3567	LMCI	MCI
068_S_4174	73.7	Female	18	0	29	126.4	38.3	0.303	CN	NC
031_S_2233	55.5	Female	19	0.5	30	208.5	32.1	0.154	EMCI	MCI
072_S_2027	61.9	Female	14	1	30	260.8	17.4	0.0667	EMCI	MCI
141_S_4426	77.2	Male	16	5.5	28	197.9	18.4	0.093	LMCI	MCI
016_S_4121	89	Male	16	0	27	170	32.3	0.19	CN	NC
068_S_4424	66.2	Female	12	0	26	161.2	15.3	0.0949	CN	NC
041_S_4041	77.9	Female	18	0	30	230.2	38.7	0.1681	CN	NC
126_S_4514	67.6	Female	14	1	30	254.3	14	0.0551	EMCI	MCI
941_S_4100	78.5	Female	12	0	28	138.7	41.8	0.3014	CN	NC
072_S_4465	61.1	Female	16	2	28	189.5	27.3	0.1441	EMCI	MCI
037_S_4381	55	Female	17	0.5	27	240.5	23.9	0.0994	LMCI	MCI
141_S_2210	79.8	Female	12	0	0	121.7	14.5	0.1191	EMCI	MCI
006_S_4357	73.7	Female	16	0	30	209.9	19	0.0905	CN	NC
018_S_4313	77	Female	18	0	25	233.4	13.3	0.057	CN	NC
023_S_4034	72.1	Female	19	2	24	113	97.3	0.8611	LMCI	MCI
116_S_4167	69.5	Female	16	3	28	137.6	59.7	0.4339	LMCI	MCI
041_S_4138	88.4	Female	14	2	26	251	38.2	0.1522	LMCI	MCI
072_S_4102	66.9	Female	14	2	30	210.3	23	0.1094	EMCI	MCI
021_S_4254	85.9	Female	12	0	0	150.6	43.4	0.2882	CN	NC
037_S_4030	68.3	Female	12	0	0	113	85.2	0.754	LMCI	MCI
021_S_2100	87.8	Female	13	1	25	150.3	65.6	0.4365	EMCI	MCI
018_S_2133	62.5	Female	18	1.5	30	101.6	41.5	0.4085	EMCI	MCI
068_S_4134	68.8	Female	16	1.5	30	144.1	60.8	0.4219	EMCI	MCI
018_S_4399	77.9	Female	16	0	28	247.3	24.7	0.0999	CN	NC
094_S_4162	71.3	Female	16	1	26	134.6	38.1	0.2831	LMCI	MCI
123_S_4170	65.6	Female	18	1.5	30	165.7	33.4	0.2016	LMCI	MCI
141_S_4456	77.5	Male	16	1.5	26	120	73.6	0.6133	LMCI	MCI
027_S_2336	72.9	Female	12	1	30	171.7	93.5	0.5446	EMCI	MCI
123_S_4127	63.1	Female	16	0.5	30	200.2	10.4	0.0519	EMCI	MCI
129_S_2332	70.5	Female	16	1	28	231.5	32.7	0.1413	EMCI	MCI
068_S_4332	69	Male	14	0.5	28	214.3	25.1	0.1171	EMCI	MCI
067_S_2195	68	Male	13	0.5	29	134.1	85.2	0.6353	EMCI	MCI
021_S_2124	82.3	Female	15	1	26	192.9	32.4	0.168	EMCI	MCI
035_S_2061	66	Female	16	0.5	28	253.4	26.9	0.1062	EMCI	MCI
018_S_2180	77.6	Female	12	1	30	274.8	25	0.091	EMCI	MCI
019_S_4367	65.1	Female	18	0	29	181.5	28.5	0.157	CN	NC
037_S_4028	63.5	Female	18	0	30	201.3	32.8	0.1629	CN	NC
019_S_4477	82.1	Female	14	0	0	130.4	55.2	0.4233	AD	AD
094_S_2201	63.7	Female	18	0.5	30	231.9	27.9	0.1203	EMCI	MCI
082_S_2121	67.8	Female	14	1	23	190.1	34.1	0.1794	EMCI	MCI
041_S_4271	61.8	Male	20	1.5	29	194.2	25	0.1287	EMCI	MCI
082_S_2099	83.7	Female	18	0.5	30	197	40.8	0.2071	EMCI	MCI
007_S_2058	83.9	Female	12	1.5	28	220.6	40.1	0.1818	EMCI	MCI
137_S_4299	76.8	Female	12	1	25	230.7	31	0.1344	EMCI	MCI
068_S_4340	66.7	Female	16	0	29	214.8	19.9	0.0926	CN	NC
116_S_4010	70.8	Female	18	0	0	134.9	22.9	0.1698	CN	NC
013_S_4268	63.5	Female	15	0.5	29	211.2	15.7	0.0743	EMCI	MCI
012_S_4094	60	Female	12	3.5	26	208.8	36.2	0.1734	LMCI	MCI
072_S_4445	73.7	Male	14	2.5	28	216.9	46.8	0.2158	EMCI	MCI
129_S_4422	70.8	Female	15	0.5	29	163.9	52.7	0.3215	CN	NC
153_S_4159	71	Female	19	1	30	196.5	26.6	0.1354	EMCI	MCI
135_S_4356	68.1	Male	20	0.5	28	248.5	60.1	0.2419	EMCI	MCI
037_S_4015	73.6	Female	20	2	30	88.4	69.2	0.7828	LMCI	MCI
941_S_2060	73.9	Female	13	1.5	29	195	28.6	0.1467	EMCI	MCI
126_S_2407	68	Female	16	0.5	26	224.6	24.5	0.1091	EMCI	MCI
130_S_4294	75.2	Female	16	0	0	112.4	41.8	0.3719	LMCI	MCI
019_S_4252	86.5	Female	16	5	22	123.3	63	0.5109	AD	AD
037_S_4001	88.5	Female	9	5.5	20	105.7	36.2	0.3425	AD	AD
068_S_2315	68.2	Female	13	1	29	211.9	12.1	0.0571	EMCI	MCI
012_S_4026	73.5	Male	16	0	29	133.7	25.2	0.1885	CN	NC
068_S_2316	74.3	Female	12	1.5	28	103.3	87.6	0.848	EMCI	MCI
067_S_4072	62.3	Female	16	1	29	245.2	17.1	0.0697	EMCI	MCI
098_S_4003	72.3	Female	16	0	30	162.4	30.7	0.189	CN	NC
136_S_4269	65.6	Female	20	0	30	175.7	17.6	0.1002	CN	NC
021_S_4335	71.7	Female	15	0	30	95.4	50.2	0.5262	CN	NC
003_S_2374	81.3	Female	18	0.5	26	279.2	28.6	0.1024	EMCI	MCI
099_S_4205	81.4	Female	18	0.5	29	151.3	60.8	0.4019	EMCI	MCI
031_S_4024	55.9	Female	16	4.5	25	144.5	92.3	0.6388	AD	AD
129_S_4396	78.4	Female	12	0	30	173.9	21.9	0.1259	CN	NC
098_S_4095	88	Male	17	5.5	22	175.5	15.5	0.0883	AD	AD
082_S_4224	75.1	Male	20	0	29	215.9	21.9	0.1014	CN	NC
005_S_4185	80.4	Male	20	0	0	184.7	20.6	0.1115	EMCI	MCI
009_S_4324	62.8	Female	14	4.5	27	93.2	33.3	0.3573	LMCI	MCI
073_S_4360	59.5	Female	20	2	30	207.1	24.9	0.1202	EMCI	MCI
032_S_4348	66.1	Female	17	0	30	144.7	35.7	0.2467	CN	NC
099_S_4157	81.1	Female	19	1.5	29	159.8	56.4	0.3529	EMCI	MCI
005_S_2390	87.8	Female	12	0.5	25	144.2	59.6	0.4133	EMCI	MCI
002_S_4270	74.6	Female	16	0	28	109.1	38.3	0.3511	CN	NC
116_S_4338	80.5	Male	14	6	21	196.5	33.7	0.1715	AD	AD
082_S_2307	78.6	Female	18	1.5	30	149.3	28.8	0.1929	EMCI	MCI
009_S_4337	72	Male	12	0	26	188.5	11.1	0.0589	CN	NC
128_S_2036	66.7	Female	14	1	28	207.2	28.5	0.1375	EMCI	MCI
006_S_4150	73.9	Male	14	0	28	229.1	32.3	0.141	CN	NC
123_S_2055	75.2	Male	18	1.5	28	127.8	59	0.4617	EMCI	MCI
014_S_4401	67.5	Female	20	0	30	211.7	26.6	0.1256	CN	NC
023_S_4164	72.6	Male	12	0	30	248.2	25.6	0.1031	CN	NC
130_S_4417	74.4	Male	16	1.5	30	132.3	25.3	0.1912	EMCI	MCI
011_S_4278	75	Male	14	0	27	97.2	20.7	0.213	CN	NC
009_S_4359	76.7	Male	16	3	30	127.6	53.7	0.4208	LMCI	MCI
098_S_4059	71.9	Male	18	2	29	100.2	46.6	0.4651	EMCI	MCI
126_S_4494	71.1	Male	12	5.5	25	85.9	78.9	0.9185	AD	AD
130_S_4405	71.4	Male	18	1	29	122	61.2	0.5016	EMCI	MCI
003_S_4350	72.9	Male	13	0	30	215.9	31.4	0.1454	CN	NC
098_S_4018	76.1	Male	18	0	29	236.2	20.9	0.0885	CN	NC
032_S_2247	65.1	Male	19	1	28	199.8	16.4	0.0821	EMCI	MCI
007_S_2394	67.4	Male	20	0	0	112.8	28.5	0.2527	EMCI	MCI
126_S_2360	63	Male	15	1	30	187	31.9	0.1706	EMCI	MCI
126_S_4507	78.2	Male	16	0	0	134.6	64.8	0.4814	LMCI	MCI
057_S_2398	71.5	Male	13	1.5	29	157.4	16.7	0.1061	EMCI	MCI
007_S_2106	77.5	Male	12	1	29	98.6	58.9	0.5974	EMCI	MCI
009_S_4388	66.8	Male	18	0.5	29	159.6	20.6	0.1291	CN	NC
022_S_2087	69.5	Male	16	2.5	26	99.2	53.1	0.5353	EMCI	MCI
129_S_4073	76.2	Male	11	0.5	28	151.3	19.1	0.1262	EMCI	MCI
082_S_4428	72.6	Male	18	0	29	200.1	46.4	0.2319	CN	NC
019_S_4285	74	Male	16	0.5	29	227.3	26.3	0.1157	EMCI	MCI
130_S_4250	78.5	Male	20	2.5	29	111.8	45.8	0.4097	LMCI	MCI
094_S_4089	73.7	Male	18	2.5	24	138.4	70.1	0.5065	AD	AD
031_S_4218	80.7	Male	16	0.5	29	220.8	32.4	0.1467	CN	NC
116_S_4453	65.9	Male	16	0	29	245	28.7	0.1171	CN	NC
130_S_4343	79.6	Male	16	0.5	30	129.1	51.8	0.4012	CN	NC
073_S_2225	70.4	Male	20	0.5	30	176.4	29.2	0.1655	EMCI	MCI
072_S_4103	70.9	Male	20	0	29	240.2	16.1	0.067	CN	NC
032_S_4429	77	Male	14	0	0	217.5	64.6	0.297	CN	NC
116_S_4199	59	Male	16	0	0	224.9	29.6	0.1316	EMCI	MCI
022_S_4196	78.4	Male	14	0	30	157.9	68.6	0.4345	CN	NC
014_S_4263	74.3	Male	20	2.5	27	122.4	40.7	0.3325	LMCI	MCI
006_S_4192	82.2	Male	12	0	0	130.1	30.2	0.2321	AD	AD
099_S_4104	72.4	Male	20	0.5	30	178.4	17.8	0.0998	CN	NC
123_S_4526	79.4	Male	16	2.5	22	89.9	53.4	0.594	AD	AD
024_S_4186	74.4	Male	12	1.5	30	212.8	17.2	0.0808	EMCI	MCI
127_S_4301	74.6	Male	18	0.5	28	182.8	12.3	0.0673	EMCI	MCI
037_S_4302	76.1	Male	20	1	25	127.2	49.1	0.386	LMCI	MCI
941_S_4036	74	Male	20	0.5	29	235.9	23.2	0.0983	EMCI	MCI
031_S_4005	70.5	Male	16	0	0	139.4	73.9	0.5301	EMCI	MCI
068_S_4217	76.4	Male	16	0	0	247.9	22.1	0.0891	EMCI	MCI
073_S_2182	65.5	Male	20	0.5	30	209.7	26.8	0.1278	EMCI	MCI
067_S_2301	65.7	Male	19	0	0	250.7	52.7	0.2102	EMCI	MCI
016_S_2031	72.5	Male	16	2	27	233.8	19	0.0813	EMCI	MCI
073_S_2190	82.4	Male	20	1	28	162.2	39.5	0.2435	EMCI	MCI
006_S_4153	79.3	Male	20	3	22	106.2	69.3	0.6525	AD	AD
098_S_4050	77	Male	19	0	24	198.9	18.9	0.095	CN	NC
023_S_4020	66.5	Male	16	0	0	236.8	25.8	0.109	CN	NC
073_S_4393	73.5	Male	20	0	30	240.2	87.4	0.3639	CN	NC
014_S_4039	55.9	Male	19	4.5	21	121.1	97.5	0.8051	AD	AD
128_S_2002	64.8	Male	16	2.5	28	263.8	17.2	0.0652	EMCI	MCI
068_S_2248	76.1	Male	12	1	26	111.3	69.2	0.6217	EMCI	MCI
941_S_4365	80.3	Male	20	0	29	176	22.4	0.1273	CN	NC
041_S_4037	75.6	Male	16	0	0	241.8	31.3	0.1294	CN	NC
007_S_4272	70.9	Male	12	0	0	136.5	15.4	0.1128	EMCI	MCI
027_S_2219	74.3	Male	18	1	29	232.4	34.1	0.1467	EMCI	MCI
009_S_4530	75.9	Male	18	2.5	30	147.6	91.1	0.6172	EMCI	MCI
011_S_4075	73.4	Male	16	0	29	202.6	47.4	0.234	CN	NC
098_S_4215	81.6	Male	20	4.5	26	124.9	73.9	0.5917	AD	AD
021_S_2150	72.7	Male	14	0	0	148.9	47.8	0.321	EMCI	MCI
002_S_4229	66.4	Male	15	0.5	29	195.1	15.7	0.0805	LMCI	MCI
153_S_4133	79.7	Male	18	1	27	187	25.6	0.1369	EMCI	MCI
068_S_2168	71.3	Male	16	2	29	275.6	18.7	0.0679	EMCI	MCI
007_S_4516	71.4	Male	20	0	28	240.4	29.2	0.1215	CN	NC
072_S_2116	61.6	Male	17	0.5	30	230.3	18.4	0.0799	EMCI	MCI
123_S_4096	84.5	Male	9	2.5	24	82.5	36.5	0.4424	LMCI	MCI
072_S_4057	81.1	Male	16	4	26	150.2	95.1	0.6332	LMCI	MCI
128_S_2130	76.4	Male	16	0.5	28	103.2	50.1	0.4855	EMCI	MCI
082_S_4090	71.4	Male	20	0	30	295.9	68.2	0.2305	CN	NC
153_S_4151	72.2	Male	14	0	29	111.6	31.4	0.2814	CN	NC
116_S_4043	82.1	Male	20	0	29	281.3	22.7	0.0807	CN	NC
041_S_4060	84.4	Male	18	0	30	171.2	19.1	0.1116	CN	NC
098_S_4275	72.8	Male	18	0	29	222.1	53	0.2386	CN	NC
127_S_4210	63.9	Male	18	0.5	29	209.5	62	0.2959	LMCI	MCI
036_S_2380	67.8	Male	16	0	0	149.4	33.7	0.2256	EMCI	MCI
006_S_4346	71.3	Male	18	1.5	29	116.7	73.3	0.6281	LMCI	MCI
129_S_4371	67.7	Male	18	0	28	135.2	40.1	0.2966	CN	NC
099_S_4022	86.4	Male	16	2	25	94.1	63	0.6695	EMCI	MCI
023_S_4243	79.3	Male	18	0	0	183.4	82	0.4471	LMCI	MCI
037_S_4432	61.6	Male	14	2.5	28	274.2	33.6	0.1225	LMCI	MCI
036_S_4491	84.1	Male	19	0	30	269.7	26.4	0.0979	CN	NC
035_S_2074	62	Male	16	0.5	28	205.9	20.8	0.101	EMCI	MCI
019_S_4293	69.7	Male	12	2	26	313.6	63.5	0.2025	LMCI	MCI
068_S_4067	65	Male	16	2	29	99.5	24	0.2412	EMCI	MCI
031_S_2022	66	Male	18	1.5	29	175.5	33.4	0.1903	EMCI	MCI
036_S_4430	80	Male	15	2.5	24	137.1	61.3	0.4471	LMCI	MCI
127_S_4197	79.3	Male	20	0	0	147.8	28.3	0.1915	LMCI	MCI
002_S_4521	70	Male	18	3	27	154.8	109.3	0.7061	LMCI	MCI
003_S_4152	60.7	Male	18	6	20	106.1	66.1	0.623	AD	AD
082_S_4208	78.2	Male	20	0	30	249.7	27.5	0.1101	CN	NC
127_S_4148	73	Male	18	0	30	206.9	27.2	0.1315	CN	NC
024_S_4392	82.4	Male	12	2	29	163.9	45.3	0.2764	EMCI	MCI
011_S_4366	73.6	Male	16	1.5	26	126.1	75.4	0.5979	LMCI	MCI
123_S_2363	58.8	Male	13	2.5	28	271.5	41.4	0.1525	EMCI	MCI
053_S_2357	71.6	Male	12	0.5	29	264.6	21.9	0.0828	EMCI	MCI
012_S_4188	77.2	Male	14	1	28	133.2	38.3	0.2875	EMCI	MCI
037_S_4071	84.5	Male	13	0	24	160.5	30.5	0.19	CN	NC
116_S_4175	75.5	Male	20	2.5	27	171.2	36.3	0.212	EMCI	MCI
007_S_4488	72.6	Male	18	0	30	268.6	32.2	0.1199	CN	NC
116_S_4195	62.2	Male	16	5	21	92.8	86.2	0.9289	AD	AD
035_S_4082	75.4	Male	17	0	30	157.9	52.1	0.33	CN	NC
129_S_2347	71	Male	18	1.5	30	171.4	24.8	0.1447	EMCI	MCI
035_S_4464	70.4	Male	16	0	30	166.6	22.5	0.1351	CN	NC
137_S_4466	79.8	Male	16	0	30	211.8	25	0.118	CN	NC
037_S_4308	74	Male	16	0	0	266.3	34.8	0.1307	CN	NC
073_S_4443	67.9	Male	12	0.5	29	243.1	59	0.2427	EMCI	MCI
027_S_2183	83	Male	18	1.5	28	231.4	14.3	0.0618	EMCI	MCI
035_S_2199	83.2	Male	12	0.5	25	221.4	50.8	0.2294	EMCI	MCI
002_S_4171	69.4	Male	16	0	0	150.4	55.5	0.369	LMCI	MCI
941_S_4187	62	Male	16	0.5	29	164.4	20.1	0.1223	LMCI	MCI
073_S_4312	69.3	Male	17	0.5	26	115	29.1	0.253	EMCI	MCI
099_S_2205	84.7	Male	12	2	28	89.2	53.7	0.602	EMCI	MCI
029_S_4290	73.5	Male	20	0	27	123.3	46.7	0.3788	CN	NC
099_S_4202	70.5	Male	18	1	28	121.6	39.8	0.3273	EMCI	MCI
031_S_4474	85.6	Male	18	0	28	92.5	45.8	0.4951	CN	NC
072_S_4131	82.4	Male	18	3.5	24	126.5	48.1	0.3802	LMCI	MCI
082_S_4244	91.4	Male	20	2	27	150.7	14.5	0.0962	LMCI	MCI
141_S_4160	74.1	Male	12	1	25	213.2	13.1	0.0614	EMCI	MCI
003_S_4119	79.3	Male	20	0	30	241.1	36.9	0.153	CN	NC
135_S_4406	78.9	Male	19	3.5	29	137.6	40	0.2907	LMCI	MCI
006_S_4485	73.3	Male	17	0	26	215.1	48.4	0.225	CN	NC
082_S_4339	84.3	Male	17	1	29	90.7	34.3	0.3782	CN	NC
031_S_4149	73.3	Male	14	2	24	141.8	32.7	0.2306	EMCI	MCI
014_S_2185	73	Male	17	0	0	202.5	38.5	0.1901	EMCI	MCI
022_S_2167	80.7	Male	18	1.5	28	130.4	57.9	0.444	EMCI	MCI
023_S_4115	67.4	Male	18	1	29	211.3	25.6	0.1212	LMCI	MCI
129_S_4369	68.3	Male	20	0	29	223.7	49.7	0.2222	CN	NC
141_S_4053	75.3	Male	17	1	29	128.3	51.1	0.3983	LMCI	MCI
094_S_2367	74.7	Male	20	0	0	193.2	35.2	0.1822	EMCI	MCI
024_S_4280	79.7	Male	16	5	24	156	62.1	0.3981	AD	AD
128_S_2220	82	Male	20	0	0	209.7	14.8	0.0706	EMCI	MCI
141_S_4232	74.2	Male	16	2	29	156	22	0.141	EMCI	MCI
009_S_2208	68.8	Male	16	1	27	229	20.4	0.0891	EMCI	MCI
002_S_4225	69.9	Male	20	0	0	141	69.2	0.4908	CN	NC
033_S_4177	84.9	Male	20	0	30	198.3	20.4	0.1029	CN	NC
099_S_2146	66.3	Male	18	1	29	239.1	26.7	0.1117	EMCI	MCI
130_S_4352	83.6	Male	16	0	29	172.2	31.4	0.1823	CN	NC
099_S_4086	81.8	Male	20	0	28	179.6	11.2	0.0624	CN	NC
094_S_2216	68.1	Male	14	1.5	27	121	42.2	0.3488	EMCI	MCI
128_S_2151	70.6	Male	16	1.5	28	202.4	16	0.0791	EMCI	MCI
031_S_4029	61.1	Male	20	0	0	168	36	0.2143	LMCI	MCI
021_S_2077	81	Male	20	0.5	28	167.4	32	0.1912	EMCI	MCI
023_S_4122	66.9	Male	17	1.5	30	139	52.8	0.3799	LMCI	MCI
002_S_4251	71.9	Male	19	0.5	30	119.2	32	0.2685	LMCI	MCI
032_S_2119	71.7	Male	12	1	27	229.9	44.4	0.1931	EMCI	MCI
072_S_4007	78.1	Male	20	0.5	29	144.3	40.5	0.2807	EMCI	MCI
127_S_4240	70.8	Male	20	2.5	28	87.2	66.4	0.7615	LMCI	MCI
032_S_2240	78	Male	12	1	27	140.4	68.1	0.485	EMCI	MCI
072_S_4206	68.6	Male	17	2	26	237.5	43	0.1811	EMCI	MCI
011_S_4235	63.8	Male	16	0.5	27	127.4	59.6	0.4678	EMCI	MCI
036_S_2378	59.9	Male	19	0.5	30	219.6	23.2	0.1056	EMCI	MCI
022_S_4444	77.5	Male	18	2.5	29	185	34	0.1838	LMCI	MCI
024_S_4158	84.3	Male	18	0	30	215.9	26.5	0.1227	CN	NC
022_S_2263	62	Male	16	0	0	176.3	22.4	0.1271	EMCI	MCI
098_S_2079	65.5	Male	13	1.5	25	127.8	76.9	0.6017	EMCI	MCI
037_S_4214	74.2	Male	20	1	30	200	12	0.06	LMCI	MCI
094_S_2238	68.5	Male	18	0.5	30	226	22.8	0.1009	EMCI	MCI
024_S_4223	75.8	Male	16	4.5	23	165.9	29.3	0.1766	AD	AD
029_S_4384	62.3	Male	18	0	30	188.5	11.1	0.0589	CN	NC
094_S_4434	66.5	Male	17	2	30	241	21.4	0.0888	EMCI	MCI
099_S_2063	68.3	Male	16	3	30	119.6	36.4	0.3043	EMCI	MCI
005_S_4168	82.2	Male	17	0.5	29	148.4	24.9	0.1678	EMCI	MCI
141_S_2333	67	Male	12	0.5	28	157.5	42	0.2667	EMCI	MCI
014_S_2308	74.8	Male	15	0	0	201.4	9.4	0.0467	EMCI	MCI
067_S_2304	61.3	Male	17	1	30	230.2	15.5	0.0673	EMCI	MCI
072_S_2072	72.8	Male	16	0.5	30	248.5	14	0.0563	EMCI	MCI
052_S_2249	75.8	Male	15	0	0	177.2	22.5	0.127	EMCI	MCI
099_S_4475	83.9	Male	14	2	26	137	58.2	0.4248	EMCI	MCI
153_S_4172	75.8	Male	16	4.5	23	151.2	44.3	0.293	AD	AD
098_S_2047	77.4	Male	18	2.5	27	113.7	43.9	0.3861	EMCI	MCI
099_S_4463	66.5	Male	13	1	28	250.6	15	0.0599	EMCI	MCI
073_S_2264	69.3	Male	18	0.5	30	143.6	75.1	0.523	EMCI	MCI
072_S_4462	71.3	Male	18	1	30	152.6	41.8	0.2739	LMCI	MCI
009_S_2381	69.1	Male	16	2.5	28	106.3	72.1	0.6783	EMCI	MCI
031_S_4042	57.2	Male	18	0	0	116.5	73.5	0.6309	LMCI	MCI
068_S_4274	63	Male	14	1	30	180.2	14.7	0.0816	EMCI	MCI
041_S_4014	80.7	Male	16	0	0	101.2	44.6	0.4407	CN	NC
031_S_4194	62	Male	16	0.5	30	223.8	35	0.1564	LMCI	MCI
073_S_2153	76.6	Male	14	0.5	30	195.5	13.2	0.0675	EMCI	MCI
141_S_4423	77.6	Male	12	0.5	28	135.2	30.2	0.2234	LMCI	MCI
011_S_2274	64	Male	18	2.5	30	176.5	38	0.2153	EMCI	MCI
094_S_4282	89.6	Male	12	3.5	23	131.8	36.8	0.2792	AD	AD
033_S_4179	83	Male	20	0	27	82.7	54.4	0.6578	CN	NC
033_S_4176	84	Male	20	0	30	142.2	70.8	0.4979	CN	NC
099_S_2042	69.5	Male	20	1.5	30	209.6	22.9	0.1093	EMCI	MCI
131_S_0123	73.3	Male	20	0	30	202	22	0.1089	CN	NC
027_S_0256	70.1	Male	20	0.5	27	89	54	0.6067	LMCI	MCI
029_S_1318	82.9	Female	18	1	29	268	33	0.1231	LMCI	MCI
023_S_0331	64.6	Female	13	2	27	139	41	0.295	LMCI	MCI
130_S_0285	65.6	Male	10	1.5	28	129	38	0.2946	LMCI	MCI
009_S_1030	67.4	Male	20	7	15	162	51	0.3148	LMCI	MCI
073_S_0089	65.1	Male	20	0	30	263	20	0.076	CN	NC
023_S_0926	71.4	Female	16	0	29	294	21	0.0714	CN	NC
137_S_4672	66.8	Male	12	2.5	21	116	47	0.4052	AD	AD
116_S_0834	63.9	Male	13	3.5	26	139	37	0.2662	LMCI	MCI
137_S_1414	74.3	Male	18	1.5	27	202	19	0.0941	LMCI	MCI
128_S_0545	71.8	Male	19	0	29	148	38	0.2568	CN	NC
021_S_0626	83.2	Male	16	1	23	163	30	0.184	LMCI	MCI
002_S_0729	65.1	Female	16	0.5	27	152	32	0.2105	LMCI	MCI
129_S_0778	72.4	Male	13	0	27	162	22	0.1358	CN	NC
027_S_1045	82.6	Female	14	3	28	272	24	0.0882	LMCI	MCI
098_S_2052	73.1	Male	20	1.5	30	226.1	18	0.0796	EMCI	MCI
127_S_0259	70.6	Male	20	0	30	155	42	0.271	CN	NC
032_S_0677	70.8	Male	18	0	28	259	16	0.0618	CN	NC
130_S_0232	78	Male	20	0	29	186	15	0.0806	CN	NC
014_S_0519	74.1	Male	16	0	29	226	12	0.0531	CN	NC
027_S_0835	72.7	Male	14	0.5	26	134	49	0.3657	LMCI	MCI
027_S_0644	75	Male	14	2.5	28	110	15	0.1364	LMCI	MCI
126_S_0680	77.8	Male	8	0	28	264	22	0.0833	CN	NC
023_S_0031	77.7	Female	18	0	30	240	25	0.1042	CN	NC
035_S_0997	80.4	Female	20	5	24	144	45	0.3125	LMCI	MCI
037_S_0454	81.8	Female	13	0.5	29	216	32	0.1481	CN	NC
052_S_1352	85.9	Male	16	0	30	265	19	0.0717	LMCI	MCI
941_S_1203	83.3	Male	15	0	30	261	17	0.0651	CN	NC
072_S_1380	84.7	Male	12	2	29	178	43	0.2416	LMCI	MCI
036_S_0673	78.2	Male	16	1	28	83	55	0.6627	LMCI	MCI
031_S_0294	79.2	Male	16	1	26	266	22	0.0827	LMCI	MCI
067_S_0257	78.5	Female	6	0	29	137	22	0.1606	CN	NC
033_S_0514	80.7	Male	20	1.5	26	224	14	0.0625	LMCI	MCI
006_S_0731	71.5	Male	18	0	30	160	31	0.1938	CN	NC
128_S_4571	60.5	Male	14	1.5	29	238	26.7	0.1122	EMCI	MCI
012_S_4545	67	Female	19	0	30	239.4	22.9	0.0957	CN	NC
035_S_4414	60.8	Female	18	2.5	28	164.8	62	0.3762	LMCI	MCI
109_S_4499	83.8	Male	20	0	28	275.3	47.9	0.174	CN	NC
012_S_0637	76.1	Female	16	0	28	282	22	0.078	CN	NC
002_S_0413	76.3	Female	16	0	29	242	12	0.0496	CN	NC
141_S_0697	86.8	Male	17	2	26	97	36	0.3711	LMCI	MCI
141_S_0915	80.6	Female	14	1	26	139	29	0.2086	LMCI	MCI
021_S_4402	72.9	Female	12	3.5	25	104.8	84.6	0.8073	LMCI	MCI
141_S_4438	76.8	Male	18	2	29	136.5	26.5	0.1941	EMCI	MCI
032_S_0479	73.5	Female	20	0	30	114	26	0.2281	CN	NC
011_S_4547	77.3	Male	18	0.5	30	140.2	29.9	0.2133	EMCI	MCI
053_S_4578	69.2	Female	14	0	27	261.8	11.7	0.0447	CN	NC
114_S_0173	73.2	Male	18	0	30	185	29	0.1568	CN	NC
041_S_4513	60.6	Male	19	0	0	214.2	29.8	0.1391	EMCI	MCI
109_S_4455	64.2	Male	18	2	28	240.3	93.1	0.3874	EMCI	MCI
007_S_4611	66.9	Male	18	1.5	25	124.1	40.3	0.3247	LMCI	MCI
100_S_4469	66.1	Male	19	0	29	298.3	43	0.1442	CN	NC
036_S_4562	63.6	Male	18	1	24	84.5	42.8	0.5065	LMCI	MCI
130_S_4605	84.7	Female	17	2	29	149	29.3	0.1966	LMCI	MCI
153_S_4621	69.9	Male	20	0.5	28	174.6	37	0.2119	EMCI	MCI
130_S_4641	73.6	Female	20	2.5	26	151.8	27.7	0.1825	AD	AD
023_S_4502	58.5	Female	20	3	24	145.4	83.8	0.5763	LMCI	MCI
098_S_0269	67.1	Male	16	2.5	28	141	39	0.2766	LMCI	MCI
023_S_0126	77.5	Female	14	1	25	137	26	0.1898	LMCI	MCI
127_S_1419	77.9	Male	17	0.5	28	138	38	0.2754	LMCI	MCI
022_S_0096	79.6	Male	20	0	30	256	18	0.0703	CN	NC
041_S_1010	74.2	Male	20	1	26	153	58	0.3791	LMCI	MCI
023_S_1046	71.6	Male	20	2	25	184	24	0.1304	LMCI	MCI
116_S_0361	74.5	Male	17	1.5	29	125	88	0.704	LMCI	MCI
127_S_0260	78.6	Female	13	0	30	277	14	0.0505	CN	NC
136_S_0186	80.4	Female	16	0.5	27	173	15	0.0867	CN	NC
027_S_0307	78.5	Male	19	1	28	187	15	0.0802	LMCI	MCI
127_S_0112	70.6	Male	18	1.5	30	126	27	0.2143	LMCI	MCI
037_S_0467	81.1	Female	12	0	30	116	22	0.1897	CN	NC
013_S_4580	69.7	Female	16	0	30	119.4	73.2	0.6131	CN	NC
007_S_1206	72.9	Male	14	0	29	222	23	0.1036	CN	NC
073_S_4540	71.1	Female	16	0.5	29	249.2	32.4	0.13	EMCI	MCI
073_S_0746	73.8	Female	18	1.5	30	257	20	0.0778	LMCI	MCI
053_S_4557	83.3	Female	12	2.5	27	168.3	57.6	0.3422	EMCI	MCI
007_S_0101	73.6	Male	18	0.5	27	142	19	0.1338	LMCI	MCI
019_S_4548	84.8	Male	19	0.5	26	204.9	43.7	0.2133	LMCI	MCI
137_S_4482	77.2	Female	16	0	28	145.7	93.4	0.641	CN	NC
018_S_4597	68.5	Female	18	2	29	130.1	68.2	0.5242	EMCI	MCI
099_S_0291	79.4	Male	16	0.5	30	111	33	0.2973	LMCI	MCI
130_S_4589	75.1	Female	14	4.5	26	172.2	32.6	0.1893	AD	AD
009_S_4612	68.4	Female	18	0	30	118.8	18.6	0.1566	CN	NC
003_S_0981	84.3	Female	16	0	30	182	30	0.1648	CN	NC
135_S_4598	65.1	Female	20	0	30	276.6	40.6	0.1468	CN	NC
137_S_4520	67.8	Male	16	0	30	260	36.9	0.1419	CN	NC
072_S_4539	66.4	Female	20	1.5	28	241	18.5	0.0768	EMCI	MCI
073_S_4552	63.2	Male	17	0	29	210.4	37.3	0.1773	CN	NC
135_S_4566	83.4	Female	12	0	29	208.5	73.5	0.3525	CN	NC
014_S_4615	86.5	Male	17	0	0	163.7	39.1	0.2389	AD	AD
035_S_4582	66.6	Female	16	2.5	27	130.3	60.6	0.4651	LMCI	MCI
135_S_4489	74.2	Male	20	1	30	205.9	19.8	0.0962	LMCI	MCI
126_S_1187	76.4	Male	12	0.5	28	242	30	0.124	LMCI	MCI
005_S_4707	68	Male	14	4.5	21	126.9	57.3	0.4515	AD	AD
130_S_0886	71.3	Female	15	0	28	260	14	0.0538	CN	NC
022_S_1097	73	Male	18	1.5	25	144	55	0.3819	LMCI	MCI
052_S_4626	69.2	Male	18	1	29	304.3	23.3	0.0766	LMCI	MCI
023_S_4501	79	Male	18	4	22	131.8	55.9	0.4241	AD	AD
137_S_4331	75.3	Female	15	1.5	29	188.6	14.8	0.0785	EMCI	MCI
068_S_0210	72.4	Female	13	0	29	227	10	0.0441	CN	NC
068_S_4431	74.1	Male	16	0.5	28	154.6	17.8	0.1151	EMCI	MCI
016_S_4584	78.3	Female	16	0.5	27	159.6	60.4	0.3784	LMCI	MCI
006_S_4546	71	Male	20	3	25	142.2	61.1	0.4297	AD	AD
114_S_4379	87.8	Female	12	3.5	28	270.5	18.1	0.0669	AD	AD
116_S_4625	63.8	Male	16	0	0	98.9	80.6	0.815	AD	AD
041_S_4510	66.4	Female	12	1	30	126.2	79.9	0.6331	LMCI	MCI
002_S_4654	75.4	Female	18	0.5	29	260.5	42.1	0.1616	LMCI	MCI
136_S_4408	74.2	Male	20	1.5	30	140	47.6	0.34	LMCI	MCI
014_S_4668	70.8	Male	20	2.5	26	167.9	47.4	0.2823	LMCI	MCI
013_S_4595	76.6	Male	16	3.5	26	172.3	91.4	0.5305	LMCI	MCI
041_S_4629	70.7	Male	18	0	0	221.6	17.9	0.0808	LMCI	MCI
128_S_4653	80.4	Female	12	0	0	199.3	19.2	0.0963	LMCI	MCI
137_S_0668	73.5	Male	12	1	29	268	11	0.041	LMCI	MCI
137_S_0994	55.1	Female	18	2	27	133	61	0.4586	LMCI	MCI
031_S_4590	60.2	Female	16	2	28	195.6	69	0.3528	LMCI	MCI
006_S_0498	70.3	Male	12	0	25	238	31	0.1303	CN	NC
027_S_0118	80.4	Male	20	0	29	247	18	0.0729	CN	NC
123_S_0106	73.2	Female	15	0	30	142	17	0.1197	CN	NC
022_S_0130	73.1	Male	16	0	30	111	51	0.4595	CN	NC
023_S_2068	83.1	Male	20	0	0	146.7	47	0.3204	EMCI	MCI
099_S_4498	77.5	Female	14	2	28	142.4	47.9	0.3364	EMCI	MCI
137_S_0800	74	Male	12	1	28	132	22	0.1667	LMCI	MCI
070_S_4692	83.2	Male	18	7	23	81.8	37	0.4523	AD	AD
098_S_0896	76.8	Male	16	0	30	218	17	0.078	CN	NC
130_S_4542	79.3	Female	16	0	0	124.8	38.7	0.3101	LMCI	MCI
003_S_0908	62.9	Female	16	2	29	280	16	0.0571	LMCI	MCI
027_S_0120	72	Male	20	0	30	203	14	0.069	CN	NC
098_S_0172	70.6	Female	18	0	29	220	16	0.0727	CN	NC
023_S_1190	76.5	Female	13	0	30	234	35	0.1496	CN	NC
005_S_0448	85.5	Male	17	1	26	294	22	0.0748	LMCI	MCI
006_S_4515	74.6	Male	19	2	26	140.7	48.7	0.3461	LMCI	MCI
023_S_4241	69.8	Female	18	0.5	30	169.9	64.6	0.3802	EMCI	MCI
016_S_4591	65.9	Female	13	4	23	151	69.4	0.4596	AD	AD
128_S_4553	68.5	Female	17	0.5	30	163.9	44.5	0.2715	EMCI	MCI
009_S_4543	70.1	Female	18	0.5	28	243.8	44.7	0.1833	LMCI	MCI
127_S_4604	65	Male	19	0	29	247.1	32.1	0.1299	CN	NC
941_S_4420	81.4	Male	18	0.5	27	133.1	89.1	0.6694	EMCI	MCI
099_S_4480	63.8	Female	12	1	29	157.5	64.1	0.407	EMCI	MCI
094_S_4503	71.7	Female	19	0.5	30	293.5	24.4	0.0831	CN	NC
098_S_4506	71.5	Male	19	0	0	226	19.6	0.0867	CN	NC
072_S_4522	66.8	Male	18	1.5	27	205.3	16.1	0.0784	EMCI	MCI
128_S_4599	59.9	Male	16	0	30	173.6	39.4	0.227	CN	NC
021_S_4659	85.9	Male	17	1.5	28	167.7	35.7	0.2129	EMCI	MCI
022_S_1351	71.8	Female	12	1	30	118	69	0.5847	LMCI	MCI
068_S_0127	70.6	Male	17	0	29	225	27	0.12	CN	NC
114_S_0378	69	Female	16	2.5	28	129	53	0.4109	LMCI	MCI
094_S_4560	70.3	Female	20	0	28	273.2	43	0.1574	CN	NC
019_S_4549	79	Male	16	2	21	135.7	61.2	0.451	AD	AD
006_S_1130	71.1	Female	18	2	29	128	51	0.3984	LMCI	MCI
114_S_4404	82.5	Female	12	1.5	29	150.9	30.1	0.1995	EMCI	MCI
072_S_4613	67.8	Male	20	1.5	27	247	38.3	0.1551	EMCI	MCI
116_S_4635	72.7	Female	12	0	0	99.6	22.2	0.2229	EMCI	MCI
127_S_4645	76.3	Female	14	0	30	141	50.5	0.3582	CN	NC
136_S_4433	76.8	Female	16	0	0	124.5	77.2	0.6201	CN	NC
137_S_4596	65.7	Male	20	1	29	127.4	59.2	0.4647	LMCI	MCI
007_S_4637	70.8	Female	18	0	0	105.5	25.7	0.2436	CN	NC
011_S_0008	84.5	Female	18	0	28	276	31	0.1123	CN	NC
032_S_1169	72.2	Female	18	0	30	300	31	0.1033	CN	NC
099_S_1034	75.1	Male	18	0.5	26	150	18	0.12	LMCI	MCI
136_S_0107	60.7	Female	19	0.5	28	285	16	0.0561	LMCI	MCI
141_S_1052	69	Female	8	1.5	26	238	21	0.0882	LMCI	MCI
022_S_1394	77.1	Male	18	2	27	139	30	0.2158	LMCI	MCI
137_S_4536	77.9	Female	17	1	28	252.1	21	0.0833	EMCI	MCI
135_S_4657	71.5	Female	12	10	21	144	122.2	0.8486	AD	AD
023_S_0376	70.5	Male	15	2.5	28	272	16	0.0588	LMCI	MCI
012_S_4643	65.1	Female	16	0	29	229	18.5	0.0808	CN	NC
099_S_4565	82.4	Male	12	1.5	28	120.6	32	0.2653	EMCI	MCI
023_S_0042	72.8	Male	18	0.5	30	211	14	0.0664	LMCI	MCI
018_S_0055	75.5	Male	20	0	29	223	24	0.1076	CN	NC
023_S_0625	75.9	Male	6	1	24	160	23	0.1438	LMCI	MCI
029_S_0843	70.5	Male	16	0	28	235	13	0.0553	CN	NC
032_S_0978	73.1	Male	12	1.5	29	108	37	0.3426	LMCI	MCI
033_S_1016	78.3	Female	13	0	29	224	21	0.0938	CN	NC
033_S_1098	72	Female	15	0	29	122	51	0.418	CN	NC
033_S_0906	65.3	Female	12	1.5	25	190	30	0.1579	LMCI	MCI
128_S_0135	82.3	Female	18	4.5	30	216	16	0.0741	LMCI	MCI
005_S_0610	79	Male	20	0	29	264	52	0.197	CN	NC
127_S_0925	74.4	Male	12	1.5	26	188	14	0.0745	LMCI	MCI
137_S_0972	77.9	Male	16	2.5	29	123	59	0.4797	CN	NC
036_S_0672	62	Female	12	0.5	30	300	13	0.0433	CN	NC
005_S_0602	70.7	Male	17	0	29	215	15	0.0698	CN	NC
137_S_0686	72	Male	20	0	29	226	14	0.0619	CN	NC
033_S_0923	83.1	Male	14	0	30	270	22	0.0815	CN	NC
014_S_0520	77.7	Female	16	0	30	128	15	0.1172	CN	NC
135_S_4676	78.8	Male	19	3.5	25	280.1	36.2	0.1292	AD	AD
014_S_0658	72.1	Male	18	3	29	117	82	0.7009	LMCI	MCI
016_S_1117	68.9	Female	18	2	26	111	38	0.3423	LMCI	MCI
037_S_0501	77.9	Male	13	1	30	104	38	0.3654	LMCI	MCI
100_S_0035	76.9	Male	18	0	30	155	22	0.1419	CN	NC
021_S_0984	76.6	Male	14	0	30	75	35	0.4667	CN	NC
057_S_1269	73.4	Male	20	1	27	163	51	0.3129	LMCI	MCI
129_S_1246	72.4	Male	14	2	29	128.4	67.3	0.5241	LMCI	MCI
002_S_0685	89.6	Female	16	0	30	271	25	0.0923	CN	NC
031_S_0618	74.8	Male	16	0	29	206	20	0.0971	CN	NC
037_S_0566	78.8	Male	20	1.5	29	163	68	0.4172	LMCI	MCI
141_S_0717	76	Male	12	0	30	129	40	0.3101	CN	NC
126_S_4686	71.7	Male	12	3.5	25	137.7	75.7	0.5497	AD	AD
137_S_0459	72.9	Male	16	0	30	265	35	0.1321	CN	NC
041_S_1260	71.2	Male	16	1.5	28	264	17	0.0644	LMCI	MCI
099_S_0352	77	Female	14	0	29	221	18	0.0814	CN	NC
018_S_4696	73	Female	16	7	20	140.7	44.9	0.3191	AD	AD
137_S_0722	70.1	Male	12	1	30	253	21	0.083	LMCI	MCI
116_S_0657	77.7	Female	13	0.5	29	265	13	0.0491	CN	NC
100_S_0047	84.7	Male	20	0	30	252	24	0.0952	CN	NC
137_S_0973	76.8	Male	20	2	28	221	20	0.0905	LMCI	MCI
131_S_0441	72.7	Female	16	0	30	241	21	0.0871	CN	NC
037_S_0588	64.6	Male	14	2	19	130	48	0.3692	LMCI	MCI
037_S_0150	73.9	Male	12	0.5	27	139	53	0.3813	LMCI	MCI
035_S_0555	77	Male	16	0	28	147	19	0.1293	CN	NC
126_S_0605	75.6	Female	16	0	30	209	20	0.0957	CN	NC
037_S_0552	60.1	Female	19	1.5	27	117	49	0.4188	LMCI	MCI
116_S_0649	86.7	Male	20	1	26	115	42	0.3652	LMCI	MCI
128_S_0272	70.4	Female	19	0	30	162	16	0.0988	CN	NC
052_S_0671	61	Female	12	1.5	27	123	42	0.3415	LMCI	MCI
002_S_1268	82.7	Male	20	0	29	137	19	0.1387	LMCI	MCI
099_S_0051	66.5	Male	18	1	27	91	30	0.3297	LMCI	MCI

## Sheet: NC
IID	Age	Gender	Year of education	CDR-SB	MMSE	Aβ	P-tau	P-tau/Aβ	DX_	DX
007_S_5265	75.1	Female	18	0	30	115.7	31.7	0.274	SMC	NC
012_S_5213	65.4	Female	16	0	28	288	30.3	0.1052	SMC	NC
053_S_5272	69.9	Female	8	0	28	213	22.7	0.1066	SMC	NC
100_S_5091	68	Male	16	0	29	226.1	27.4	0.1212	SMC	NC
130_S_5258	77.9	Female	12	0.5	29	159.7	36	0.2254	SMC	NC
100_S_5102	66.4	Female	18	0	29	185.6	42.5	0.229	SMC	NC
029_S_4585	65.3	Male	13	0	29	237.5	24.1	0.1015	CN	NC
021_S_5194	65.2	Female	18	0	28	232.2	24.2	0.1042	SMC	NC
012_S_5121	76.8	Male	16	0	30	225	20.6	0.0916	SMC	NC
016_S_4951	71.9	Female	14	0	29	205.4	27.7	0.1349	CN	NC
073_S_4739	65.2	Male	18	0	30	221.8	42.6	0.1921	CN	NC
130_S_5175	79.5	Female	20	0	30	263.5	18.3	0.0694	SMC	NC
006_S_5153	79	Male	18	0	30	292.4	23.8	0.0814	SMC	NC
036_S_5271	80.4	Male	20	0	30	271.2	26.3	0.097	SMC	NC
027_S_5277	71.8	Female	15	0.5	28	135.4	80.2	0.5923	SMC	NC
002_S_5178	68.6	Male	18	0	27	254.6	31.9	0.1253	SMC	NC
053_S_5287	78.9	Female	16	0.5	29	226	45.4	0.2009	SMC	NC
027_S_5127	76.3	Female	19	0.5	29	109	48.2	0.4422	SMC	NC
041_S_5097	67.5	Male	16	0	27	199	15.7	0.0789	SMC	NC
024_S_5290	67	Female	12	0	29	127.5	79.7	0.6251	SMC	NC
003_S_5154	72.4	Female	18	0	30	203.7	22.7	0.1114	SMC	NC
003_S_5130	66.3	Male	17	0	29	270.1	23	0.0852	SMC	NC
137_S_4587	65.7	Female	16	0	29	161.6	36	0.2228	CN	NC
027_S_5083	73.7	Male	16	0	28	148.8	19.2	0.129	SMC	NC
126_S_5214	69.6	Female	12	0	30	203	23.6	0.1163	SMC	NC
019_S_4835	79.3	Male	16	0	26	143.9	54.4	0.378	CN	NC
041_S_5141	76.7	Male	18	0	28	276.5	25.9	0.0937	SMC	NC
128_S_4586	75.8	Male	20	0	0	235.5	23.2	0.0985	CN	NC
153_S_5267	65.8	Female	15	0	28	151.8	60.9	0.4012	SMC	NC
941_S_5193	72.5	Female	16	0	29	209.2	15.1	0.0722	SMC	NC
027_S_5109	78.4	Male	14	0	27	133	27.1	0.2038	SMC	NC
012_S_5195	65.1	Female	16	0	29	276.2	29.6	0.1072	SMC	NC
013_S_4616	84.8	Male	18	0	29	165.7	14.4	0.0869	CN	NC
032_S_5263	75.2	Female	18	0.5	30	131.6	71.9	0.5464	SMC	NC
016_S_4638	74	Male	17	0	28	254.4	12.5	0.0491	CN	NC
135_S_5113	65.1	Male	16	0	30	228.3	60.4	0.2646	SMC	NC
153_S_5261	78.1	Female	18	0	30	147.8	38.5	0.2605	SMC	NC
033_S_5259	78.8	Female	18	0	28	214.6	27.6	0.1286	SMC	NC
082_S_5278	80.2	Male	19	0	29	171.7	57.6	0.3355	SMC	NC
027_S_5079	73.2	Male	18	0.5	29	245.4	23.5	0.0958	SMC	NC
130_S_5142	76.3	Female	12	0	0	179.2	40.3	0.2249	SMC	NC
067_S_5159	66.4	Female	20	0	30	231.9	21.1	0.091	SMC	NC
027_S_5169	65.7	Female	18	0	30	218.8	43.7	0.1997	SMC	NC
027_S_5197	78.9	Female	18	0	30	212.7	19.9	0.0936	SMC	NC
009_S_5125	65.2	Female	12	0	0	198	33.7	0.1702	SMC	NC
013_S_5171	72.8	Female	18	0	30	247.8	25	0.1009	SMC	NC
041_S_5244	75.8	Female	16	0	30	217.5	22.7	0.1044	SMC	NC
037_S_5222	67.5	Female	12	0	29	243.3	30.5	0.1254	SMC	NC
057_S_5292	74.3	Female	13	0	30	154.3	100.5	0.6513	SMC	NC
082_S_5279	68.5	Male	20	0	30	214.1	19.7	0.092	SMC	NC
131_S_5148	68.6	Male	18	0	30	204.7	37.5	0.1832	SMC	NC
041_S_5253	68.1	Male	18	0	30	244.1	29.9	0.1225	SMC	NC
029_S_5219	75.7	Male	16	0	0	182.5	38	0.2082	SMC	NC
027_S_5288	81.9	Female	18	0	30	242.7	38.2	0.1574	SMC	NC
041_S_5078	67.4	Female	16	0	30	177.4	13.7	0.0772	SMC	NC
016_S_4688	81.7	Female	14	0	30	160.7	57.3	0.3566	CN	NC
114_S_5234	78.6	Female	15	0	29	135	34	0.2519	SMC	NC
073_S_5167	66.6	Male	20	0	30	265.5	38.9	0.1465	SMC	NC
127_S_5218	82.5	Female	12	0.5	27	280.4	34.6	0.1234	SMC	NC
073_S_5227	71.3	Male	18	0	30	117.7	79	0.6712	SMC	NC
135_S_5269	64.9	Male	16	0	29	147.7	42.7	0.2891	SMC	NC
027_S_5110	68.8	Female	14	0.5	25	226.4	18.7	0.0826	SMC	NC
002_S_5256	70.4	Female	20	0	30	140.6	42.7	0.3037	SMC	NC
021_S_5177	72.5	Female	18	0	29	221.2	50.7	0.2292	SMC	NC
127_S_5228	77.8	Female	15	0	27	249.4	26	0.1043	SMC	NC
027_S_5118	68.2	Female	20	0.5	30	227	29.7	0.1308	SMC	NC
041_S_5100	71.2	Male	16	0	30	247.8	15.1	0.0609	SMC	NC
027_S_5093	69.3	Female	19	0.5	30	224.2	30.9	0.1378	SMC	NC
041_S_5082	69.2	Male	16	0	30	200.9	14.2	0.0707	SMC	NC
127_S_5266	65.9	Male	16	0	28	266.5	34.8	0.1306	SMC	NC
036_S_5248	74.3	Male	18	0	30	164.3	14.2	0.0864	SMC	NC
021_S_5129	74.5	Female	16	0	30	154.8	74.2	0.4793	SMC	NC
070_S_4856	65	Female	18	0	30	209.4	6.9	0.033	CN	NC
009_S_5147	76.5	Male	20	0	0	234.4	44.8	0.1911	SMC	NC
019_S_5242	67.2	Male	20	0	29	193.2	23.6	0.1222	SMC	NC
009_S_5176	65.7	Female	18	0	0	160	31.5	0.1969	SMC	NC
053_S_5202	65.7	Female	16	0	30	131.8	48.7	0.3695	SMC	NC
941_S_5124	76.7	Female	20	0	26	199.1	58.9	0.2958	SMC	NC
012_S_5157	65.5	Male	17	0	28	271.8	23.7	0.0872	SMC	NC
021_S_5237	80.3	Male	19	0	29	159	63.8	0.4013	SMC	NC
041_S_5204	76.8	Female	16	0	29	165.7	55.4	0.3343	SMC	NC
003_S_5209	76.1	Male	15	0	29	212.6	43.9	0.2065	SMC	NC
020_S_5203	66.5	Female	19	0	30	211	24.7	0.1171	SMC	NC
032_S_5289	59.7	Female	16	0	29	232.3	51.3	0.2208	SMC	NC
082_S_5282	66.9	Male	17	0	29	137.1	34.2	0.2495	SMC	NC
036_S_5283	72.9	Female	16	0	28	135.9	36.5	0.2686	SMC	NC
057_S_5295	75.5	Female	15	0.5	29	116.9	12.4	0.1061	SMC	NC
021_S_5236	85.3	Male	16	0	28	170	44.4	0.2612	SMC	NC
033_S_5198	69.2	Female	18	0	30	198.8	29.1	0.1464	SMC	NC
003_S_5150	66.4	Male	20	0	29	241.2	56.8	0.2355	SMC	NC
027_S_5170	76.9	Male	20	0.5	30	267.5	22.1	0.0826	SMC	NC
035_S_4785	66.7	Female	13	0	29	264	23.5	0.089	SMC	NC
051_S_5285	71.4	Male	16	0.5	30	187.9	25	0.133	SMC	NC
100_S_5096	80.4	Male	20	0	28	123.8	37.6	0.3037	SMC	NC
072_S_4391	74.4	Male	12	0	26	208.6	19.9	0.0954	CN	NC
116_S_4092	81.5	Female	14	0	29	135	54.1	0.4007	CN	NC
022_S_4266	69.8	Female	14	0	30	155.1	48.7	0.314	CN	NC
032_S_4386	84.7	Female	16	0	27	145.5	47.1	0.3237	CN	NC
037_S_4410	69.1	Female	14	0	29	180.9	56.5	0.3123	CN	NC
006_S_4449	66.9	Female	12	0	28	172.3	38.7	0.2246	CN	NC
941_S_4376	76.5	Female	16	0	29	182.1	53.3	0.2927	CN	NC
033_S_4505	80.4	Female	20	0	29	233.7	36.9	0.1579	CN	NC
041_S_4200	70.2	Female	18	0	30	216.9	14	0.0645	CN	NC
021_S_4276	73.9	Female	12	0	29	233.9	26.2	0.112	CN	NC
018_S_4349	71.4	Female	16	0	29	177.3	20.5	0.1156	CN	NC
153_S_4139	70.5	Female	17	0	29	214.4	12.5	0.0583	CN	NC
022_S_4320	70.7	Female	12	0	30	142	40.4	0.2845	CN	NC
022_S_4173	69.8	Female	12	0	30	194.8	27.5	0.1412	CN	NC
011_S_4105	70.8	Female	18	0	0	190	16.2	0.0853	CN	NC
014_S_4080	78.6	Female	16	0	28	146.1	37.1	0.2539	CN	NC
073_S_4382	75.9	Female	16	0	28	256.5	41.8	0.163	CN	NC
014_S_4093	70	Female	16	0	29	161.1	13.6	0.0844	CN	NC
002_S_4213	78	Female	14	0	0	235.7	18.9	0.0802	CN	NC
007_S_4387	76.1	Female	16	0	26	190.3	27.7	0.1456	CN	NC
011_S_4120	81.8	Female	17	0	30	121.4	50.5	0.416	CN	NC
002_S_4262	72.8	Female	16	0	29	135.4	61.9	0.4572	CN	NC
003_S_4288	72.5	Female	14	0	29	175	19	0.1086	CN	NC
941_S_4292	70.9	Male	15	0	28	210.8	29.5	0.1399	CN	NC
941_S_4066	78.7	Female	18	0	29	219.9	28.9	0.1314	CN	NC
127_S_4198	78.4	Female	16	0	30	142.5	44.9	0.3151	CN	NC
024_S_4084	68.4	Female	18	0	30	259.4	40.7	0.1569	CN	NC
033_S_4508	77.1	Female	14	0	27	151.5	43.3	0.2858	CN	NC
003_S_4081	72.7	Female	12	0	28	129.8	28.9	0.2227	CN	NC
153_S_4125	75.8	Female	12	0	30	216.4	22.3	0.103	CN	NC
021_S_4421	75.1	Female	14	0	26	265.2	43.1	0.1625	CN	NC
023_S_4448	63.8	Female	16	0	29	256	39.4	0.1539	CN	NC
099_S_4076	72.6	Female	20	0	30	247.1	19.4	0.0785	CN	NC
068_S_4174	73.7	Female	18	0	29	126.4	38.3	0.303	CN	NC
016_S_4121	89	Male	16	0	27	170	32.3	0.19	CN	NC
068_S_4424	66.2	Female	12	0	26	161.2	15.3	0.0949	CN	NC
041_S_4041	77.9	Female	18	0	30	230.2	38.7	0.1681	CN	NC
941_S_4100	78.5	Female	12	0	28	138.7	41.8	0.3014	CN	NC
006_S_4357	73.7	Female	16	0	30	209.9	19	0.0905	CN	NC
018_S_4313	77	Female	18	0	25	233.4	13.3	0.057	CN	NC
021_S_4254	85.9	Female	12	0	0	150.6	43.4	0.2882	CN	NC
018_S_4399	77.9	Female	16	0	28	247.3	24.7	0.0999	CN	NC
019_S_4367	65.1	Female	18	0	29	181.5	28.5	0.157	CN	NC
037_S_4028	63.5	Female	18	0	30	201.3	32.8	0.1629	CN	NC
068_S_4340	66.7	Female	16	0	29	214.8	19.9	0.0926	CN	NC
116_S_4010	70.8	Female	18	0	0	134.9	22.9	0.1698	CN	NC
129_S_4422	70.8	Female	15	0.5	29	163.9	52.7	0.3215	CN	NC
012_S_4026	73.5	Male	16	0	29	133.7	25.2	0.1885	CN	NC
098_S_4003	72.3	Female	16	0	30	162.4	30.7	0.189	CN	NC
136_S_4269	65.6	Female	20	0	30	175.7	17.6	0.1002	CN	NC
021_S_4335	71.7	Female	15	0	30	95.4	50.2	0.5262	CN	NC
129_S_4396	78.4	Female	12	0	30	173.9	21.9	0.1259	CN	NC
082_S_4224	75.1	Male	20	0	29	215.9	21.9	0.1014	CN	NC
032_S_4348	66.1	Female	17	0	30	144.7	35.7	0.2467	CN	NC
002_S_4270	74.6	Female	16	0	28	109.1	38.3	0.3511	CN	NC
009_S_4337	72	Male	12	0	26	188.5	11.1	0.0589	CN	NC
006_S_4150	73.9	Male	14	0	28	229.1	32.3	0.141	CN	NC
014_S_4401	67.5	Female	20	0	30	211.7	26.6	0.1256	CN	NC
023_S_4164	72.6	Male	12	0	30	248.2	25.6	0.1031	CN	NC
011_S_4278	75	Male	14	0	27	97.2	20.7	0.213	CN	NC
003_S_4350	72.9	Male	13	0	30	215.9	31.4	0.1454	CN	NC
098_S_4018	76.1	Male	18	0	29	236.2	20.9	0.0885	CN	NC
009_S_4388	66.8	Male	18	0.5	29	159.6	20.6	0.1291	CN	NC
082_S_4428	72.6	Male	18	0	29	200.1	46.4	0.2319	CN	NC
031_S_4218	80.7	Male	16	0.5	29	220.8	32.4	0.1467	CN	NC
116_S_4453	65.9	Male	16	0	29	245	28.7	0.1171	CN	NC
130_S_4343	79.6	Male	16	0.5	30	129.1	51.8	0.4012	CN	NC
072_S_4103	70.9	Male	20	0	29	240.2	16.1	0.067	CN	NC
032_S_4429	77	Male	14	0	0	217.5	64.6	0.297	CN	NC
022_S_4196	78.4	Male	14	0	30	157.9	68.6	0.4345	CN	NC
099_S_4104	72.4	Male	20	0.5	30	178.4	17.8	0.0998	CN	NC
098_S_4050	77	Male	19	0	24	198.9	18.9	0.095	CN	NC
023_S_4020	66.5	Male	16	0	0	236.8	25.8	0.109	CN	NC
073_S_4393	73.5	Male	20	0	30	240.2	87.4	0.3639	CN	NC
941_S_4365	80.3	Male	20	0	29	176	22.4	0.1273	CN	NC
041_S_4037	75.6	Male	16	0	0	241.8	31.3	0.1294	CN	NC
011_S_4075	73.4	Male	16	0	29	202.6	47.4	0.234	CN	NC
007_S_4516	71.4	Male	20	0	28	240.4	29.2	0.1215	CN	NC
082_S_4090	71.4	Male	20	0	30	295.9	68.2	0.2305	CN	NC
153_S_4151	72.2	Male	14	0	29	111.6	31.4	0.2814	CN	NC
116_S_4043	82.1	Male	20	0	29	281.3	22.7	0.0807	CN	NC
041_S_4060	84.4	Male	18	0	30	171.2	19.1	0.1116	CN	NC
098_S_4275	72.8	Male	18	0	29	222.1	53	0.2386	CN	NC
129_S_4371	67.7	Male	18	0	28	135.2	40.1	0.2966	CN	NC
036_S_4491	84.1	Male	19	0	30	269.7	26.4	0.0979	CN	NC
082_S_4208	78.2	Male	20	0	30	249.7	27.5	0.1101	CN	NC
127_S_4148	73	Male	18	0	30	206.9	27.2	0.1315	CN	NC
037_S_4071	84.5	Male	13	0	24	160.5	30.5	0.19	CN	NC
007_S_4488	72.6	Male	18	0	30	268.6	32.2	0.1199	CN	NC
035_S_4082	75.4	Male	17	0	30	157.9	52.1	0.33	CN	NC
035_S_4464	70.4	Male	16	0	30	166.6	22.5	0.1351	CN	NC
137_S_4466	79.8	Male	16	0	30	211.8	25	0.118	CN	NC
037_S_4308	74	Male	16	0	0	266.3	34.8	0.1307	CN	NC
029_S_4290	73.5	Male	20	0	27	123.3	46.7	0.3788	CN	NC
031_S_4474	85.6	Male	18	0	28	92.5	45.8	0.4951	CN	NC
003_S_4119	79.3	Male	20	0	30	241.1	36.9	0.153	CN	NC
006_S_4485	73.3	Male	17	0	26	215.1	48.4	0.225	CN	NC
082_S_4339	84.3	Male	17	1	29	90.7	34.3	0.3782	CN	NC
129_S_4369	68.3	Male	20	0	29	223.7	49.7	0.2222	CN	NC
002_S_4225	69.9	Male	20	0	0	141	69.2	0.4908	CN	NC
033_S_4177	84.9	Male	20	0	30	198.3	20.4	0.1029	CN	NC
130_S_4352	83.6	Male	16	0	29	172.2	31.4	0.1823	CN	NC
099_S_4086	81.8	Male	20	0	28	179.6	11.2	0.0624	CN	NC
024_S_4158	84.3	Male	18	0	30	215.9	26.5	0.1227	CN	NC
029_S_4384	62.3	Male	18	0	30	188.5	11.1	0.0589	CN	NC
041_S_4014	80.7	Male	16	0	0	101.2	44.6	0.4407	CN	NC
033_S_4179	83	Male	20	0	27	82.7	54.4	0.6578	CN	NC
033_S_4176	84	Male	20	0	30	142.2	70.8	0.4979	CN	NC
131_S_0123	73.3	Male	20	0	30	202	22	0.1089	CN	NC
073_S_0089	65.1	Male	20	0	30	263	20	0.076	CN	NC
023_S_0926	71.4	Female	16	0	29	294	21	0.0714	CN	NC
128_S_0545	71.8	Male	19	0	29	148	38	0.2568	CN	NC
129_S_0778	72.4	Male	13	0	27	162	22	0.1358	CN	NC
127_S_0259	70.6	Male	20	0	30	155	42	0.271	CN	NC
032_S_0677	70.8	Male	18	0	28	259	16	0.0618	CN	NC
130_S_0232	78	Male	20	0	29	186	15	0.0806	CN	NC
014_S_0519	74.1	Male	16	0	29	226	12	0.0531	CN	NC
126_S_0680	77.8	Male	8	0	28	264	22	0.0833	CN	NC
023_S_0031	77.7	Female	18	0	30	240	25	0.1042	CN	NC
037_S_0454	81.8	Female	13	0.5	29	216	32	0.1481	CN	NC
941_S_1203	83.3	Male	15	0	30	261	17	0.0651	CN	NC
067_S_0257	78.5	Female	6	0	29	137	22	0.1606	CN	NC
006_S_0731	71.5	Male	18	0	30	160	31	0.1938	CN	NC
012_S_4545	67	Female	19	0	30	239.4	22.9	0.0957	CN	NC
109_S_4499	83.8	Male	20	0	28	275.3	47.9	0.174	CN	NC
012_S_0637	76.1	Female	16	0	28	282	22	0.078	CN	NC
002_S_0413	76.3	Female	16	0	29	242	12	0.0496	CN	NC
032_S_0479	73.5	Female	20	0	30	114	26	0.2281	CN	NC
053_S_4578	69.2	Female	14	0	27	261.8	11.7	0.0447	CN	NC
114_S_0173	73.2	Male	18	0	30	185	29	0.1568	CN	NC
100_S_4469	66.1	Male	19	0	29	298.3	43	0.1442	CN	NC
022_S_0096	79.6	Male	20	0	30	256	18	0.0703	CN	NC
127_S_0260	78.6	Female	13	0	30	277	14	0.0505	CN	NC
136_S_0186	80.4	Female	16	0.5	27	173	15	0.0867	CN	NC
037_S_0467	81.1	Female	12	0	30	116	22	0.1897	CN	NC
013_S_4580	69.7	Female	16	0	30	119.4	73.2	0.6131	CN	NC
007_S_1206	72.9	Male	14	0	29	222	23	0.1036	CN	NC
137_S_4482	77.2	Female	16	0	28	145.7	93.4	0.641	CN	NC
009_S_4612	68.4	Female	18	0	30	118.8	18.6	0.1566	CN	NC
003_S_0981	84.3	Female	16	0	30	182	30	0.1648	CN	NC
135_S_4598	65.1	Female	20	0	30	276.6	40.6	0.1468	CN	NC
137_S_4520	67.8	Male	16	0	30	260	36.9	0.1419	CN	NC
073_S_4552	63.2	Male	17	0	29	210.4	37.3	0.1773	CN	NC
135_S_4566	83.4	Female	12	0	29	208.5	73.5	0.3525	CN	NC
130_S_0886	71.3	Female	15	0	28	260	14	0.0538	CN	NC
068_S_0210	72.4	Female	13	0	29	227	10	0.0441	CN	NC
006_S_0498	70.3	Male	12	0	25	238	31	0.1303	CN	NC
027_S_0118	80.4	Male	20	0	29	247	18	0.0729	CN	NC
123_S_0106	73.2	Female	15	0	30	142	17	0.1197	CN	NC
022_S_0130	73.1	Male	16	0	30	111	51	0.4595	CN	NC
098_S_0896	76.8	Male	16	0	30	218	17	0.078	CN	NC
027_S_0120	72	Male	20	0	30	203	14	0.069	CN	NC
098_S_0172	70.6	Female	18	0	29	220	16	0.0727	CN	NC
023_S_1190	76.5	Female	13	0	30	234	35	0.1496	CN	NC
127_S_4604	65	Male	19	0	29	247.1	32.1	0.1299	CN	NC
094_S_4503	71.7	Female	19	0.5	30	293.5	24.4	0.0831	CN	NC
098_S_4506	71.5	Male	19	0	0	226	19.6	0.0867	CN	NC
128_S_4599	59.9	Male	16	0	30	173.6	39.4	0.227	CN	NC
068_S_0127	70.6	Male	17	0	29	225	27	0.12	CN	NC
094_S_4560	70.3	Female	20	0	28	273.2	43	0.1574	CN	NC
127_S_4645	76.3	Female	14	0	30	141	50.5	0.3582	CN	NC
136_S_4433	76.8	Female	16	0	0	124.5	77.2	0.6201	CN	NC
007_S_4637	70.8	Female	18	0	0	105.5	25.7	0.2436	CN	NC
011_S_0008	84.5	Female	18	0	28	276	31	0.1123	CN	NC
032_S_1169	72.2	Female	18	0	30	300	31	0.1033	CN	NC
012_S_4643	65.1	Female	16	0	29	229	18.5	0.0808	CN	NC
018_S_0055	75.5	Male	20	0	29	223	24	0.1076	CN	NC
029_S_0843	70.5	Male	16	0	28	235	13	0.0553	CN	NC
033_S_1016	78.3	Female	13	0	29	224	21	0.0938	CN	NC
033_S_1098	72	Female	15	0	29	122	51	0.418	CN	NC
005_S_0610	79	Male	20	0	29	264	52	0.197	CN	NC
137_S_0972	77.9	Male	16	2.5	29	123	59	0.4797	CN	NC
036_S_0672	62	Female	12	0.5	30	300	13	0.0433	CN	NC
005_S_0602	70.7	Male	17	0	29	215	15	0.0698	CN	NC
137_S_0686	72	Male	20	0	29	226	14	0.0619	CN	NC
033_S_0923	83.1	Male	14	0	30	270	22	0.0815	CN	NC
014_S_0520	77.7	Female	16	0	30	128	15	0.1172	CN	NC
100_S_0035	76.9	Male	18	0	30	155	22	0.1419	CN	NC
021_S_0984	76.6	Male	14	0	30	75	35	0.4667	CN	NC
002_S_0685	89.6	Female	16	0	30	271	25	0.0923	CN	NC
031_S_0618	74.8	Male	16	0	29	206	20	0.0971	CN	NC
141_S_0717	76	Male	12	0	30	129	40	0.3101	CN	NC
137_S_0459	72.9	Male	16	0	30	265	35	0.1321	CN	NC
099_S_0352	77	Female	14	0	29	221	18	0.0814	CN	NC
116_S_0657	77.7	Female	13	0.5	29	265	13	0.0491	CN	NC
100_S_0047	84.7	Male	20	0	30	252	24	0.0952	CN	NC
131_S_0441	72.7	Female	16	0	30	241	21	0.0871	CN	NC
035_S_0555	77	Male	16	0	28	147	19	0.1293	CN	NC
126_S_0605	75.6	Female	16	0	30	209	20	0.0957	CN	NC
128_S_0272	70.4	Female	19	0	30	162	16	0.0988	CN	NC

## Sheet: MCI
IID	Age	Gender	Year of education	CDR-SB	MMSE	Aβ	P-tau	P-tau/Aβ	DX_	DX
126_S_4743	70.1	Male	12	1	28	142.7	36.7	0.2572	LMCI	MCI
024_S_4674	77.9	Male	20	0.5	24	142.3	40.3	0.2832	EMCI	MCI
041_S_4989	60.1	Female	19	1	29	220.1	12.5	0.0568	LMCI	MCI
109_S_4594	62.1	Male	20	2.5	25	272.8	17.8	0.0652	EMCI	MCI
031_S_4947	74.5	Male	14	3.5	24	124	43.9	0.354	EMCI	MCI
941_S_4764	82.7	Female	20	1	30	153.2	29.8	0.1945	EMCI	MCI
100_S_4512	68	Female	16	0	0	271	27.1	0.1	EMCI	MCI
141_S_4976	63.6	Female	20	2	28	133	78.9	0.5932	LMCI	MCI
070_S_4793	85.3	Male	16	2	24	112.7	35.2	0.3123	LMCI	MCI
009_S_4741	61.6	Male	16	0	0	158.1	13.3	0.0841	LMCI	MCI
027_S_4966	61.7	Male	16	1	30	203.8	21.8	0.107	EMCI	MCI
141_S_4803	82.7	Female	14	2	29	141.8	76.6	0.5402	EMCI	MCI
135_S_4723	69.4	Female	18	1	30	258.9	23	0.0888	LMCI	MCI
067_S_4918	69	Female	18	2.5	26	116.6	72.4	0.6209	LMCI	MCI
068_S_2193	75.5	Male	19	1.5	28	220.4	16.8	0.0762	EMCI	MCI
057_S_4909	78.2	Female	11	0	0	132.4	35.9	0.2711	LMCI	MCI
136_S_4517	70.5	Female	16	0.5	30	301.9	18.7	0.0619	EMCI	MCI
036_S_4736	71.8	Male	20	1	26	115	98.8	0.8591	LMCI	MCI
011_S_4893	68.1	Female	12	4	28	130	48.4	0.3723	EMCI	MCI
027_S_4936	48.1	Male	19	1.5	27	129.5	34.5	0.2664	LMCI	MCI
036_S_4538	78.8	Female	15	1	27	137.7	35.1	0.2549	LMCI	MCI
051_S_4929	75.7	Female	15	0.5	25	128.9	57.9	0.4492	LMCI	MCI
127_S_4765	76	Male	16	3.5	26	131.6	60.1	0.4567	EMCI	MCI
009_S_4958	69.5	Male	20	3	28	171.4	14.4	0.084	EMCI	MCI
036_S_4715	56.7	Female	18	1.5	25	165.3	83.3	0.5039	LMCI	MCI
137_S_4852	64.1	Female	20	2.5	26	137.7	72.8	0.5287	LMCI	MCI
137_S_4623	61.1	Female	13	1.5	30	135.5	45.5	0.3358	EMCI	MCI
003_S_4524	71.9	Male	19	0.5	27	131.1	44.6	0.3402	LMCI	MCI
006_S_4713	70.5	Male	20	0.5	30	159.7	28.6	0.1791	LMCI	MCI
023_S_4796	72.6	Female	16	2	25	133.9	82.5	0.6161	LMCI	MCI
027_S_4804	79.4	Male	16	1.5	29	124.9	39.3	0.3147	LMCI	MCI
073_S_4777	84.7	Female	14	0.5	28	226.2	20.2	0.0893	LMCI	MCI
123_S_4780	70.2	Female	16	1	29	162.6	39.1	0.2405	EMCI	MCI
135_S_4689	69.6	Male	16	3	29	146.1	64.6	0.4422	LMCI	MCI
072_S_4694	64.8	Female	14	1	29	239.4	12	0.0501	EMCI	MCI
123_S_4904	65.7	Female	12	1	28	127.8	54.4	0.4257	LMCI	MCI
130_S_4817	60.7	Male	20	1	30	156.2	37.9	0.2426	LMCI	MCI
128_S_4745	61.3	Female	14	0	0	228.7	16.5	0.0721	EMCI	MCI
019_S_4680	63.4	Female	19	1.5	29	128.4	47.3	0.3684	EMCI	MCI
128_S_4842	73	Female	12	3.5	28	248.5	11.5	0.0463	LMCI	MCI
137_S_4678	72.3	Female	12	1.5	30	266.5	20	0.075	EMCI	MCI
027_S_4729	77.8	Female	19	0	0	147.8	68.7	0.4648	LMCI	MCI
094_S_4630	65.4	Female	16	1.5	29	259.5	16.4	0.0632	LMCI	MCI
020_S_4920	61.9	Male	18	1	28	125.5	35.6	0.2837	LMCI	MCI
012_S_4987	69.3	Male	18	3.5	25	212.7	31.7	0.149	EMCI	MCI
137_S_4631	69.5	Male	20	3	28	143.4	63.1	0.44	LMCI	MCI
027_S_4943	76.1	Male	20	3	26	102.6	51.8	0.5049	LMCI	MCI
126_S_4675	79.8	Male	12	1	25	133.8	66.2	0.4948	LMCI	MCI
094_S_4858	55	Male	16	0	0	114.2	85.7	0.7504	EMCI	MCI
053_S_4813	67.6	Male	16	1	29	260.2	21.1	0.0811	EMCI	MCI
002_S_4799	68	Male	14	0.5	29	164.9	28	0.1698	EMCI	MCI
027_S_4926	62.5	Male	18	2	29	204.2	22.2	0.1087	EMCI	MCI
137_S_4815	69.8	Female	12	3	24	122.3	59.4	0.4857	LMCI	MCI
123_S_4806	55.9	Male	19	2.5	30	217.3	11.1	0.0511	LMCI	MCI
006_S_4960	59.6	Male	20	2	25	263.8	38.9	0.1475	LMCI	MCI
027_S_4919	74.8	Female	19	1.5	29	151.3	21.6	0.1428	EMCI	MCI
036_S_4714	64.5	Female	18	0	0	166.4	42.1	0.253	LMCI	MCI
016_S_4646	60.8	Female	16	1	30	167.9	46.9	0.2793	LMCI	MCI
012_S_4849	65.9	Female	18	1.5	29	129.6	44.8	0.3457	EMCI	MCI
070_S_4708	83.4	Male	18	0	0	119.4	28.9	0.242	EMCI	MCI
130_S_4925	75	Male	12	2	27	160	37.2	0.2325	LMCI	MCI
072_S_4941	60.2	Male	14	1.5	30	245.6	17.9	0.0729	EMCI	MCI
067_S_4767	66.4	Female	18	3	30	157	16.1	0.1025	LMCI	MCI
018_S_4809	78.3	Male	12	0	0	158.2	37	0.2339	EMCI	MCI
009_S_4814	69.3	Female	18	1.5	30	240.1	12.2	0.0508	EMCI	MCI
027_S_4955	71.4	Male	16	2.5	25	120.3	26.8	0.2228	LMCI	MCI
141_S_4711	74.9	Female	17	1	27	205.3	15.7	0.0765	LMCI	MCI
032_S_4823	82.2	Male	18	1.5	28	174.6	56.4	0.323	EMCI	MCI
067_S_5160	84.1	Female	18	2	28	230.1	21.3	0.0926	EMCI	MCI
022_S_4922	76.2	Male	20	1.5	26	102.6	35.2	0.3431	LMCI	MCI
072_S_4871	66.4	Female	14	1	29	227.5	22.8	0.1002	EMCI	MCI
027_S_4757	63.1	Female	14	1.5	27	112.5	91.1	0.8098	LMCI	MCI
067_S_4782	71.9	Male	16	1	28	90.5	19.5	0.2155	LMCI	MCI
031_S_4721	85.4	Male	15	2.5	28	167.6	26.1	0.1557	LMCI	MCI
127_S_4624	77.6	Female	13	0.5	30	105.3	81.3	0.7721	EMCI	MCI
053_S_4661	73.6	Male	18	3.5	28	132.6	72.6	0.5475	EMCI	MCI
073_S_4825	71.9	Male	18	1	29	232.1	41.2	0.1775	EMCI	MCI
141_S_4907	65.8	Male	15	2	30	148.9	47.6	0.3197	EMCI	MCI
002_S_4746	71.2	Female	16	0.5	28	150.4	30.9	0.2055	LMCI	MCI
116_S_4898	75.2	Male	20	0.5	30	134.7	23.3	0.173	EMCI	MCI
018_S_4889	75.6	Male	18	2	28	188.6	12.4	0.0657	LMCI	MCI
037_S_4706	60.7	Male	14	2	30	256.9	57.7	0.2246	EMCI	MCI
041_S_4874	57.7	Female	18	0	0	262.1	23.3	0.0889	EMCI	MCI
029_S_5135	77	Male	16	0.5	28	173.2	25.3	0.1461	EMCI	MCI
009_S_4903	77.2	Female	12	2	28	128.5	67.3	0.5237	LMCI	MCI
013_S_4917	75	Male	19	2	24	192.7	21.1	0.1095	EMCI	MCI
021_S_4744	72.3	Female	12	0.5	24	117.7	52.6	0.4469	EMCI	MCI
041_S_4974	73.4	Male	19	2	29	118.4	71.8	0.6064	EMCI	MCI
035_S_4784	81.6	Female	16	3	26	200.1	38.9	0.1944	LMCI	MCI
073_S_4986	85.3	Male	20	0.5	28	198.4	9.4	0.0474	EMCI	MCI
126_S_4712	74.3	Male	17	1	24	164.7	71.1	0.4317	LMCI	MCI
126_S_4896	68.1	Male	12	1	30	264.1	32.8	0.1242	LMCI	MCI
027_S_4869	77.2	Male	19	1.5	29	249	20.8	0.0835	LMCI	MCI
036_S_4899	81.9	Male	16	1	29	130.7	61.9	0.4736	LMCI	MCI
037_S_4750	83.7	Female	18	1	29	276.3	27.1	0.0981	LMCI	MCI
041_S_5026	70.5	Female	18	0	0	103.9	95.6	0.9201	EMCI	MCI
137_S_4816	74.2	Male	16	2	29	122.9	64.7	0.5264	EMCI	MCI
006_S_4679	69.1	Male	17	1	28	186.7	35.6	0.1907	EMCI	MCI
126_S_4891	59.7	Male	15	0.5	29	116.4	49.4	0.4244	EMCI	MCI
009_S_5000	76.6	Male	18	1.5	26	86.1	64.1	0.7445	EMCI	MCI
041_S_4876	74.2	Male	20	0.5	30	193.7	41	0.2117	EMCI	MCI
052_S_4944	68	Male	14	0.5	29	160.7	46.6	0.29	EMCI	MCI
016_S_5031	80.2	Female	14	2	25	130.2	42.8	0.3287	EMCI	MCI
052_S_4945	56.5	Male	12	2	27	167.4	97.3	0.5812	LMCI	MCI
052_S_4885	75	Male	20	2	29	92.1	51	0.5537	LMCI	MCI
022_S_5004	64.6	Male	20	1.5	29	274.4	22.6	0.0824	EMCI	MCI
022_S_4805	71.9	Female	20	1.5	28	168.6	80.2	0.4757	EMCI	MCI
127_S_4928	77.8	Male	16	3	27	155.2	74	0.4768	LMCI	MCI
082_S_5014	76.5	Male	16	3.5	30	134.4	22.6	0.1682	EMCI	MCI
018_S_4868	77.1	Male	12	1	27	112.6	66.7	0.5924	EMCI	MCI
057_S_4897	75.8	Female	11	1.5	29	152.8	29.4	0.1924	EMCI	MCI
021_S_4857	68.3	Male	16	3	27	153.3	56.5	0.3686	LMCI	MCI
137_S_4303	80.2	Female	20	1.5	30	154.4	45.8	0.2966	LMCI	MCI
128_S_2045	72.3	Male	16	1.5	27	133.8	36.5	0.2728	EMCI	MCI
031_S_4203	74.4	Female	17	3	30	135.6	47.6	0.351	LMCI	MCI
068_S_2194	71	Female	14	2	26	143.3	61.5	0.4292	EMCI	MCI
073_S_4311	72.5	Female	18	1	28	179.5	37.7	0.21	LMCI	MCI
072_S_4390	76.2	Female	12	1.5	30	214.3	32.6	0.1521	EMCI	MCI
068_S_4061	64.1	Female	16	1	29	192.1	20.1	0.1046	LMCI	MCI
153_S_2148	67.8	Female	14	1	30	216.3	15.6	0.0721	EMCI	MCI
021_S_2125	78.1	Female	17	0.5	28	143.3	52.7	0.3678	EMCI	MCI
053_S_2396	70.2	Female	14	1.5	28	276.8	22.4	0.0809	EMCI	MCI
072_S_2026	82.5	Female	14	1	27	227.6	10.2	0.0448	EMCI	MCI
072_S_2164	70.9	Female	16	0	0	214.4	13	0.0606	EMCI	MCI
067_S_4310	62.3	Female	17	0.5	30	166.5	12.9	0.0775	EMCI	MCI
002_S_4447	67.5	Female	19	0.5	27	127.5	81	0.6353	EMCI	MCI
072_S_2093	59.5	Female	16	0.5	28	205.8	51.1	0.2483	EMCI	MCI
021_S_2142	82.7	Female	12	0.5	26	145.9	45.6	0.3125	EMCI	MCI
127_S_2213	82.3	Female	14	1	30	180.4	42	0.2328	EMCI	MCI
153_S_4077	75.4	Male	18	1	28	238.9	42	0.1758	LMCI	MCI
035_S_4256	62.8	Female	20	0.5	29	184.9	34.3	0.1855	EMCI	MCI
002_S_4237	80.9	Female	13	1	29	214.7	34.6	0.1612	EMCI	MCI
072_S_4063	59.2	Female	13	1.5	30	239.8	38.3	0.1597	EMCI	MCI
072_S_2083	88.3	Female	12	0	0	241.8	15.2	0.0629	EMCI	MCI
014_S_4079	64.5	Female	20	2.5	25	124.8	52.1	0.4175	LMCI	MCI
031_S_2018	76.4	Female	18	1.5	29	238.7	24.6	0.1031	EMCI	MCI
941_S_4377	69.3	Female	12	1.5	29	178	38.7	0.2174	LMCI	MCI
129_S_4220	71.2	Female	18	0.5	30	268.9	24.6	0.0915	EMCI	MCI
067_S_2196	68.2	Female	14	1.5	30	140.2	33.3	0.2375	EMCI	MCI
068_S_2171	65.3	Female	10	4	28	143.9	88.2	0.6129	EMCI	MCI
136_S_4189	73.1	Female	15	2.5	28	115.6	47.8	0.4135	LMCI	MCI
067_S_4184	62.3	Female	20	0.5	30	191.1	11.8	0.0617	EMCI	MCI
072_S_4226	62.9	Female	17	0.5	29	264.1	28.6	0.1083	EMCI	MCI
002_S_2010	62.9	Female	20	0	29	261.3	26.9	0.1029	EMCI	MCI
002_S_4219	79.4	Female	17	0	0	210.5	25.8	0.1226	LMCI	MCI
073_S_4300	80.6	Female	16	1.5	26	143.6	38.6	0.2688	LMCI	MCI
012_S_4128	72.8	Female	12	0	0	155.9	62.5	0.4009	EMCI	MCI
137_S_4351	67.8	Female	16	0.5	29	147.2	32.5	0.2208	EMCI	MCI
130_S_2403	79.1	Female	15	0	0	127	33.6	0.2646	EMCI	MCI
027_S_2245	57	Female	20	1	28	162.4	22.3	0.1373	EMCI	MCI
012_S_4012	68.9	Female	16	0	0	149.8	50.5	0.3371	EMCI	MCI
041_S_4004	66.8	Female	14	0	0	208.1	33.9	0.1629	EMCI	MCI
041_S_4143	63.6	Female	19	0.5	29	261.3	26.7	0.1022	EMCI	MCI
003_S_4354	75.7	Male	14	1	29	199.5	49.7	0.2491	LMCI	MCI
068_S_2187	57.7	Female	13	2	29	249.2	30.9	0.124	EMCI	MCI
130_S_2391	71.7	Female	12	0	0	119.6	38.3	0.3202	EMCI	MCI
014_S_4058	84.6	Female	16	1.5	29	106.6	37	0.3471	LMCI	MCI
127_S_2234	63.6	Female	16	2.5	29	252.5	25.9	0.1026	EMCI	MCI
130_S_4468	62.3	Female	16	2	29	306	20.6	0.0673	EMCI	MCI
072_S_4394	75.9	Female	18	1	30	214.4	13.4	0.0625	LMCI	MCI
006_S_4363	73.5	Female	13	1.5	26	136.5	54.9	0.4022	LMCI	MCI
114_S_2392	64.4	Female	18	0	0	176.7	30.1	0.1703	EMCI	MCI
130_S_2373	79	Female	13	1	29	118	63.3	0.5364	EMCI	MCI
002_S_2073	63.4	Female	20	1	29	177.5	34.9	0.1966	EMCI	MCI
130_S_4415	75.1	Female	13	4	28	86.2	76.1	0.8828	EMCI	MCI
018_S_2155	68.9	Female	14	0.5	27	110.2	62.7	0.569	EMCI	MCI
023_S_4035	72.6	Female	16	1	26	118.6	42.3	0.3567	LMCI	MCI
031_S_2233	55.5	Female	19	0.5	30	208.5	32.1	0.154	EMCI	MCI
072_S_2027	61.9	Female	14	1	30	260.8	17.4	0.0667	EMCI	MCI
141_S_4426	77.2	Male	16	5.5	28	197.9	18.4	0.093	LMCI	MCI
126_S_4514	67.6	Female	14	1	30	254.3	14	0.0551	EMCI	MCI
072_S_4465	61.1	Female	16	2	28	189.5	27.3	0.1441	EMCI	MCI
037_S_4381	55	Female	17	0.5	27	240.5	23.9	0.0994	LMCI	MCI
141_S_2210	79.8	Female	12	0	0	121.7	14.5	0.1191	EMCI	MCI
023_S_4034	72.1	Female	19	2	24	113	97.3	0.8611	LMCI	MCI
116_S_4167	69.5	Female	16	3	28	137.6	59.7	0.4339	LMCI	MCI
041_S_4138	88.4	Female	14	2	26	251	38.2	0.1522	LMCI	MCI
072_S_4102	66.9	Female	14	2	30	210.3	23	0.1094	EMCI	MCI
037_S_4030	68.3	Female	12	0	0	113	85.2	0.754	LMCI	MCI
021_S_2100	87.8	Female	13	1	25	150.3	65.6	0.4365	EMCI	MCI
018_S_2133	62.5	Female	18	1.5	30	101.6	41.5	0.4085	EMCI	MCI
068_S_4134	68.8	Female	16	1.5	30	144.1	60.8	0.4219	EMCI	MCI
094_S_4162	71.3	Female	16	1	26	134.6	38.1	0.2831	LMCI	MCI
123_S_4170	65.6	Female	18	1.5	30	165.7	33.4	0.2016	LMCI	MCI
141_S_4456	77.5	Male	16	1.5	26	120	73.6	0.6133	LMCI	MCI
027_S_2336	72.9	Female	12	1	30	171.7	93.5	0.5446	EMCI	MCI
123_S_4127	63.1	Female	16	0.5	30	200.2	10.4	0.0519	EMCI	MCI
129_S_2332	70.5	Female	16	1	28	231.5	32.7	0.1413	EMCI	MCI
068_S_4332	69	Male	14	0.5	28	214.3	25.1	0.1171	EMCI	MCI
067_S_2195	68	Male	13	0.5	29	134.1	85.2	0.6353	EMCI	MCI
021_S_2124	82.3	Female	15	1	26	192.9	32.4	0.168	EMCI	MCI
035_S_2061	66	Female	16	0.5	28	253.4	26.9	0.1062	EMCI	MCI
018_S_2180	77.6	Female	12	1	30	274.8	25	0.091	EMCI	MCI
094_S_2201	63.7	Female	18	0.5	30	231.9	27.9	0.1203	EMCI	MCI
082_S_2121	67.8	Female	14	1	23	190.1	34.1	0.1794	EMCI	MCI
041_S_4271	61.8	Male	20	1.5	29	194.2	25	0.1287	EMCI	MCI
082_S_2099	83.7	Female	18	0.5	30	197	40.8	0.2071	EMCI	MCI
007_S_2058	83.9	Female	12	1.5	28	220.6	40.1	0.1818	EMCI	MCI
137_S_4299	76.8	Female	12	1	25	230.7	31	0.1344	EMCI	MCI
013_S_4268	63.5	Female	15	0.5	29	211.2	15.7	0.0743	EMCI	MCI
012_S_4094	60	Female	12	3.5	26	208.8	36.2	0.1734	LMCI	MCI
072_S_4445	73.7	Male	14	2.5	28	216.9	46.8	0.2158	EMCI	MCI
153_S_4159	71	Female	19	1	30	196.5	26.6	0.1354	EMCI	MCI
135_S_4356	68.1	Male	20	0.5	28	248.5	60.1	0.2419	EMCI	MCI
037_S_4015	73.6	Female	20	2	30	88.4	69.2	0.7828	LMCI	MCI
941_S_2060	73.9	Female	13	1.5	29	195	28.6	0.1467	EMCI	MCI
126_S_2407	68	Female	16	0.5	26	224.6	24.5	0.1091	EMCI	MCI
130_S_4294	75.2	Female	16	0	0	112.4	41.8	0.3719	LMCI	MCI
068_S_2315	68.2	Female	13	1	29	211.9	12.1	0.0571	EMCI	MCI
068_S_2316	74.3	Female	12	1.5	28	103.3	87.6	0.848	EMCI	MCI
067_S_4072	62.3	Female	16	1	29	245.2	17.1	0.0697	EMCI	MCI
003_S_2374	81.3	Female	18	0.5	26	279.2	28.6	0.1024	EMCI	MCI
099_S_4205	81.4	Female	18	0.5	29	151.3	60.8	0.4019	EMCI	MCI
005_S_4185	80.4	Male	20	0	0	184.7	20.6	0.1115	EMCI	MCI
009_S_4324	62.8	Female	14	4.5	27	93.2	33.3	0.3573	LMCI	MCI
073_S_4360	59.5	Female	20	2	30	207.1	24.9	0.1202	EMCI	MCI
099_S_4157	81.1	Female	19	1.5	29	159.8	56.4	0.3529	EMCI	MCI
005_S_2390	87.8	Female	12	0.5	25	144.2	59.6	0.4133	EMCI	MCI
082_S_2307	78.6	Female	18	1.5	30	149.3	28.8	0.1929	EMCI	MCI
128_S_2036	66.7	Female	14	1	28	207.2	28.5	0.1375	EMCI	MCI
123_S_2055	75.2	Male	18	1.5	28	127.8	59	0.4617	EMCI	MCI
130_S_4417	74.4	Male	16	1.5	30	132.3	25.3	0.1912	EMCI	MCI
009_S_4359	76.7	Male	16	3	30	127.6	53.7	0.4208	LMCI	MCI
098_S_4059	71.9	Male	18	2	29	100.2	46.6	0.4651	EMCI	MCI
130_S_4405	71.4	Male	18	1	29	122	61.2	0.5016	EMCI	MCI
032_S_2247	65.1	Male	19	1	28	199.8	16.4	0.0821	EMCI	MCI
007_S_2394	67.4	Male	20	0	0	112.8	28.5	0.2527	EMCI	MCI
126_S_2360	63	Male	15	1	30	187	31.9	0.1706	EMCI	MCI
126_S_4507	78.2	Male	16	0	0	134.6	64.8	0.4814	LMCI	MCI
057_S_2398	71.5	Male	13	1.5	29	157.4	16.7	0.1061	EMCI	MCI
007_S_2106	77.5	Male	12	1	29	98.6	58.9	0.5974	EMCI	MCI
022_S_2087	69.5	Male	16	2.5	26	99.2	53.1	0.5353	EMCI	MCI
129_S_4073	76.2	Male	11	0.5	28	151.3	19.1	0.1262	EMCI	MCI
019_S_4285	74	Male	16	0.5	29	227.3	26.3	0.1157	EMCI	MCI
130_S_4250	78.5	Male	20	2.5	29	111.8	45.8	0.4097	LMCI	MCI
073_S_2225	70.4	Male	20	0.5	30	176.4	29.2	0.1655	EMCI	MCI
116_S_4199	59	Male	16	0	0	224.9	29.6	0.1316	EMCI	MCI
014_S_4263	74.3	Male	20	2.5	27	122.4	40.7	0.3325	LMCI	MCI
024_S_4186	74.4	Male	12	1.5	30	212.8	17.2	0.0808	EMCI	MCI
127_S_4301	74.6	Male	18	0.5	28	182.8	12.3	0.0673	EMCI	MCI
037_S_4302	76.1	Male	20	1	25	127.2	49.1	0.386	LMCI	MCI
941_S_4036	74	Male	20	0.5	29	235.9	23.2	0.0983	EMCI	MCI
031_S_4005	70.5	Male	16	0	0	139.4	73.9	0.5301	EMCI	MCI
068_S_4217	76.4	Male	16	0	0	247.9	22.1	0.0891	EMCI	MCI
073_S_2182	65.5	Male	20	0.5	30	209.7	26.8	0.1278	EMCI	MCI
067_S_2301	65.7	Male	19	0	0	250.7	52.7	0.2102	EMCI	MCI
016_S_2031	72.5	Male	16	2	27	233.8	19	0.0813	EMCI	MCI
073_S_2190	82.4	Male	20	1	28	162.2	39.5	0.2435	EMCI	MCI
128_S_2002	64.8	Male	16	2.5	28	263.8	17.2	0.0652	EMCI	MCI
068_S_2248	76.1	Male	12	1	26	111.3	69.2	0.6217	EMCI	MCI
007_S_4272	70.9	Male	12	0	0	136.5	15.4	0.1128	EMCI	MCI
027_S_2219	74.3	Male	18	1	29	232.4	34.1	0.1467	EMCI	MCI
009_S_4530	75.9	Male	18	2.5	30	147.6	91.1	0.6172	EMCI	MCI
021_S_2150	72.7	Male	14	0	0	148.9	47.8	0.321	EMCI	MCI
002_S_4229	66.4	Male	15	0.5	29	195.1	15.7	0.0805	LMCI	MCI
153_S_4133	79.7	Male	18	1	27	187	25.6	0.1369	EMCI	MCI
068_S_2168	71.3	Male	16	2	29	275.6	18.7	0.0679	EMCI	MCI
072_S_2116	61.6	Male	17	0.5	30	230.3	18.4	0.0799	EMCI	MCI
123_S_4096	84.5	Male	9	2.5	24	82.5	36.5	0.4424	LMCI	MCI
072_S_4057	81.1	Male	16	4	26	150.2	95.1	0.6332	LMCI	MCI
128_S_2130	76.4	Male	16	0.5	28	103.2	50.1	0.4855	EMCI	MCI
127_S_4210	63.9	Male	18	0.5	29	209.5	62	0.2959	LMCI	MCI
036_S_2380	67.8	Male	16	0	0	149.4	33.7	0.2256	EMCI	MCI
006_S_4346	71.3	Male	18	1.5	29	116.7	73.3	0.6281	LMCI	MCI
099_S_4022	86.4	Male	16	2	25	94.1	63	0.6695	EMCI	MCI
023_S_4243	79.3	Male	18	0	0	183.4	82	0.4471	LMCI	MCI
037_S_4432	61.6	Male	14	2.5	28	274.2	33.6	0.1225	LMCI	MCI
035_S_2074	62	Male	16	0.5	28	205.9	20.8	0.101	EMCI	MCI
019_S_4293	69.7	Male	12	2	26	313.6	63.5	0.2025	LMCI	MCI
068_S_4067	65	Male	16	2	29	99.5	24	0.2412	EMCI	MCI
031_S_2022	66	Male	18	1.5	29	175.5	33.4	0.1903	EMCI	MCI
036_S_4430	80	Male	15	2.5	24	137.1	61.3	0.4471	LMCI	MCI
127_S_4197	79.3	Male	20	0	0	147.8	28.3	0.1915	LMCI	MCI
002_S_4521	70	Male	18	3	27	154.8	109.3	0.7061	LMCI	MCI
024_S_4392	82.4	Male	12	2	29	163.9	45.3	0.2764	EMCI	MCI
011_S_4366	73.6	Male	16	1.5	26	126.1	75.4	0.5979	LMCI	MCI
123_S_2363	58.8	Male	13	2.5	28	271.5	41.4	0.1525	EMCI	MCI
053_S_2357	71.6	Male	12	0.5	29	264.6	21.9	0.0828	EMCI	MCI
012_S_4188	77.2	Male	14	1	28	133.2	38.3	0.2875	EMCI	MCI
116_S_4175	75.5	Male	20	2.5	27	171.2	36.3	0.212	EMCI	MCI
129_S_2347	71	Male	18	1.5	30	171.4	24.8	0.1447	EMCI	MCI
073_S_4443	67.9	Male	12	0.5	29	243.1	59	0.2427	EMCI	MCI
027_S_2183	83	Male	18	1.5	28	231.4	14.3	0.0618	EMCI	MCI
035_S_2199	83.2	Male	12	0.5	25	221.4	50.8	0.2294	EMCI	MCI
002_S_4171	69.4	Male	16	0	0	150.4	55.5	0.369	LMCI	MCI
941_S_4187	62	Male	16	0.5	29	164.4	20.1	0.1223	LMCI	MCI
073_S_4312	69.3	Male	17	0.5	26	115	29.1	0.253	EMCI	MCI
099_S_2205	84.7	Male	12	2	28	89.2	53.7	0.602	EMCI	MCI
099_S_4202	70.5	Male	18	1	28	121.6	39.8	0.3273	EMCI	MCI
072_S_4131	82.4	Male	18	3.5	24	126.5	48.1	0.3802	LMCI	MCI
082_S_4244	91.4	Male	20	2	27	150.7	14.5	0.0962	LMCI	MCI
141_S_4160	74.1	Male	12	1	25	213.2	13.1	0.0614	EMCI	MCI
135_S_4406	78.9	Male	19	3.5	29	137.6	40	0.2907	LMCI	MCI
031_S_4149	73.3	Male	14	2	24	141.8	32.7	0.2306	EMCI	MCI
014_S_2185	73	Male	17	0	0	202.5	38.5	0.1901	EMCI	MCI
022_S_2167	80.7	Male	18	1.5	28	130.4	57.9	0.444	EMCI	MCI
023_S_4115	67.4	Male	18	1	29	211.3	25.6	0.1212	LMCI	MCI
141_S_4053	75.3	Male	17	1	29	128.3	51.1	0.3983	LMCI	MCI
094_S_2367	74.7	Male	20	0	0	193.2	35.2	0.1822	EMCI	MCI
128_S_2220	82	Male	20	0	0	209.7	14.8	0.0706	EMCI	MCI
141_S_4232	74.2	Male	16	2	29	156	22	0.141	EMCI	MCI
009_S_2208	68.8	Male	16	1	27	229	20.4	0.0891	EMCI	MCI
099_S_2146	66.3	Male	18	1	29	239.1	26.7	0.1117	EMCI	MCI
094_S_2216	68.1	Male	14	1.5	27	121	42.2	0.3488	EMCI	MCI
128_S_2151	70.6	Male	16	1.5	28	202.4	16	0.0791	EMCI	MCI
031_S_4029	61.1	Male	20	0	0	168	36	0.2143	LMCI	MCI
021_S_2077	81	Male	20	0.5	28	167.4	32	0.1912	EMCI	MCI
023_S_4122	66.9	Male	17	1.5	30	139	52.8	0.3799	LMCI	MCI
002_S_4251	71.9	Male	19	0.5	30	119.2	32	0.2685	LMCI	MCI
032_S_2119	71.7	Male	12	1	27	229.9	44.4	0.1931	EMCI	MCI
072_S_4007	78.1	Male	20	0.5	29	144.3	40.5	0.2807	EMCI	MCI
127_S_4240	70.8	Male	20	2.5	28	87.2	66.4	0.7615	LMCI	MCI
032_S_2240	78	Male	12	1	27	140.4	68.1	0.485	EMCI	MCI
072_S_4206	68.6	Male	17	2	26	237.5	43	0.1811	EMCI	MCI
011_S_4235	63.8	Male	16	0.5	27	127.4	59.6	0.4678	EMCI	MCI
036_S_2378	59.9	Male	19	0.5	30	219.6	23.2	0.1056	EMCI	MCI
022_S_4444	77.5	Male	18	2.5	29	185	34	0.1838	LMCI	MCI
022_S_2263	62	Male	16	0	0	176.3	22.4	0.1271	EMCI	MCI
098_S_2079	65.5	Male	13	1.5	25	127.8	76.9	0.6017	EMCI	MCI
037_S_4214	74.2	Male	20	1	30	200	12	0.06	LMCI	MCI
094_S_2238	68.5	Male	18	0.5	30	226	22.8	0.1009	EMCI	MCI
094_S_4434	66.5	Male	17	2	30	241	21.4	0.0888	EMCI	MCI
099_S_2063	68.3	Male	16	3	30	119.6	36.4	0.3043	EMCI	MCI
005_S_4168	82.2	Male	17	0.5	29	148.4	24.9	0.1678	EMCI	MCI
141_S_2333	67	Male	12	0.5	28	157.5	42	0.2667	EMCI	MCI
014_S_2308	74.8	Male	15	0	0	201.4	9.4	0.0467	EMCI	MCI
067_S_2304	61.3	Male	17	1	30	230.2	15.5	0.0673	EMCI	MCI
072_S_2072	72.8	Male	16	0.5	30	248.5	14	0.0563	EMCI	MCI
052_S_2249	75.8	Male	15	0	0	177.2	22.5	0.127	EMCI	MCI
099_S_4475	83.9	Male	14	2	26	137	58.2	0.4248	EMCI	MCI
098_S_2047	77.4	Male	18	2.5	27	113.7	43.9	0.3861	EMCI	MCI
099_S_4463	66.5	Male	13	1	28	250.6	15	0.0599	EMCI	MCI
073_S_2264	69.3	Male	18	0.5	30	143.6	75.1	0.523	EMCI	MCI
072_S_4462	71.3	Male	18	1	30	152.6	41.8	0.2739	LMCI	MCI
009_S_2381	69.1	Male	16	2.5	28	106.3	72.1	0.6783	EMCI	MCI
031_S_4042	57.2	Male	18	0	0	116.5	73.5	0.6309	LMCI	MCI
068_S_4274	63	Male	14	1	30	180.2	14.7	0.0816	EMCI	MCI
031_S_4194	62	Male	16	0.5	30	223.8	35	0.1564	LMCI	MCI
073_S_2153	76.6	Male	14	0.5	30	195.5	13.2	0.0675	EMCI	MCI
141_S_4423	77.6	Male	12	0.5	28	135.2	30.2	0.2234	LMCI	MCI
011_S_2274	64	Male	18	2.5	30	176.5	38	0.2153	EMCI	MCI
099_S_2042	69.5	Male	20	1.5	30	209.6	22.9	0.1093	EMCI	MCI
027_S_0256	70.1	Male	20	0.5	27	89	54	0.6067	LMCI	MCI
029_S_1318	82.9	Female	18	1	29	268	33	0.1231	LMCI	MCI
023_S_0331	64.6	Female	13	2	27	139	41	0.295	LMCI	MCI
130_S_0285	65.6	Male	10	1.5	28	129	38	0.2946	LMCI	MCI
009_S_1030	67.4	Male	20	7	15	162	51	0.3148	LMCI	MCI
116_S_0834	63.9	Male	13	3.5	26	139	37	0.2662	LMCI	MCI
137_S_1414	74.3	Male	18	1.5	27	202	19	0.0941	LMCI	MCI
021_S_0626	83.2	Male	16	1	23	163	30	0.184	LMCI	MCI
002_S_0729	65.1	Female	16	0.5	27	152	32	0.2105	LMCI	MCI
027_S_1045	82.6	Female	14	3	28	272	24	0.0882	LMCI	MCI
098_S_2052	73.1	Male	20	1.5	30	226.1	18	0.0796	EMCI	MCI
027_S_0835	72.7	Male	14	0.5	26	134	49	0.3657	LMCI	MCI
027_S_0644	75	Male	14	2.5	28	110	15	0.1364	LMCI	MCI
035_S_0997	80.4	Female	20	5	24	144	45	0.3125	LMCI	MCI
052_S_1352	85.9	Male	16	0	30	265	19	0.0717	LMCI	MCI
072_S_1380	84.7	Male	12	2	29	178	43	0.2416	LMCI	MCI
036_S_0673	78.2	Male	16	1	28	83	55	0.6627	LMCI	MCI
031_S_0294	79.2	Male	16	1	26	266	22	0.0827	LMCI	MCI
033_S_0514	80.7	Male	20	1.5	26	224	14	0.0625	LMCI	MCI
128_S_4571	60.5	Male	14	1.5	29	238	26.7	0.1122	EMCI	MCI
035_S_4414	60.8	Female	18	2.5	28	164.8	62	0.3762	LMCI	MCI
141_S_0697	86.8	Male	17	2	26	97	36	0.3711	LMCI	MCI
141_S_0915	80.6	Female	14	1	26	139	29	0.2086	LMCI	MCI
021_S_4402	72.9	Female	12	3.5	25	104.8	84.6	0.8073	LMCI	MCI
141_S_4438	76.8	Male	18	2	29	136.5	26.5	0.1941	EMCI	MCI
011_S_4547	77.3	Male	18	0.5	30	140.2	29.9	0.2133	EMCI	MCI
041_S_4513	60.6	Male	19	0	0	214.2	29.8	0.1391	EMCI	MCI
109_S_4455	64.2	Male	18	2	28	240.3	93.1	0.3874	EMCI	MCI
007_S_4611	66.9	Male	18	1.5	25	124.1	40.3	0.3247	LMCI	MCI
036_S_4562	63.6	Male	18	1	24	84.5	42.8	0.5065	LMCI	MCI
130_S_4605	84.7	Female	17	2	29	149	29.3	0.1966	LMCI	MCI
153_S_4621	69.9	Male	20	0.5	28	174.6	37	0.2119	EMCI	MCI
023_S_4502	58.5	Female	20	3	24	145.4	83.8	0.5763	LMCI	MCI
098_S_0269	67.1	Male	16	2.5	28	141	39	0.2766	LMCI	MCI
023_S_0126	77.5	Female	14	1	25	137	26	0.1898	LMCI	MCI
127_S_1419	77.9	Male	17	0.5	28	138	38	0.2754	LMCI	MCI
041_S_1010	74.2	Male	20	1	26	153	58	0.3791	LMCI	MCI
023_S_1046	71.6	Male	20	2	25	184	24	0.1304	LMCI	MCI
116_S_0361	74.5	Male	17	1.5	29	125	88	0.704	LMCI	MCI
027_S_0307	78.5	Male	19	1	28	187	15	0.0802	LMCI	MCI
127_S_0112	70.6	Male	18	1.5	30	126	27	0.2143	LMCI	MCI
073_S_4540	71.1	Female	16	0.5	29	249.2	32.4	0.13	EMCI	MCI
073_S_0746	73.8	Female	18	1.5	30	257	20	0.0778	LMCI	MCI
053_S_4557	83.3	Female	12	2.5	27	168.3	57.6	0.3422	EMCI	MCI
007_S_0101	73.6	Male	18	0.5	27	142	19	0.1338	LMCI	MCI
019_S_4548	84.8	Male	19	0.5	26	204.9	43.7	0.2133	LMCI	MCI
018_S_4597	68.5	Female	18	2	29	130.1	68.2	0.5242	EMCI	MCI
099_S_0291	79.4	Male	16	0.5	30	111	33	0.2973	LMCI	MCI
072_S_4539	66.4	Female	20	1.5	28	241	18.5	0.0768	EMCI	MCI
035_S_4582	66.6	Female	16	2.5	27	130.3	60.6	0.4651	LMCI	MCI
135_S_4489	74.2	Male	20	1	30	205.9	19.8	0.0962	LMCI	MCI
126_S_1187	76.4	Male	12	0.5	28	242	30	0.124	LMCI	MCI
022_S_1097	73	Male	18	1.5	25	144	55	0.3819	LMCI	MCI
052_S_4626	69.2	Male	18	1	29	304.3	23.3	0.0766	LMCI	MCI
137_S_4331	75.3	Female	15	1.5	29	188.6	14.8	0.0785	EMCI	MCI
068_S_4431	74.1	Male	16	0.5	28	154.6	17.8	0.1151	EMCI	MCI
016_S_4584	78.3	Female	16	0.5	27	159.6	60.4	0.3784	LMCI	MCI
041_S_4510	66.4	Female	12	1	30	126.2	79.9	0.6331	LMCI	MCI
002_S_4654	75.4	Female	18	0.5	29	260.5	42.1	0.1616	LMCI	MCI
136_S_4408	74.2	Male	20	1.5	30	140	47.6	0.34	LMCI	MCI
014_S_4668	70.8	Male	20	2.5	26	167.9	47.4	0.2823	LMCI	MCI
013_S_4595	76.6	Male	16	3.5	26	172.3	91.4	0.5305	LMCI	MCI
041_S_4629	70.7	Male	18	0	0	221.6	17.9	0.0808	LMCI	MCI
128_S_4653	80.4	Female	12	0	0	199.3	19.2	0.0963	LMCI	MCI
137_S_0668	73.5	Male	12	1	29	268	11	0.041	LMCI	MCI
137_S_0994	55.1	Female	18	2	27	133	61	0.4586	LMCI	MCI
031_S_4590	60.2	Female	16	2	28	195.6	69	0.3528	LMCI	MCI
023_S_2068	83.1	Male	20	0	0	146.7	47	0.3204	EMCI	MCI
099_S_4498	77.5	Female	14	2	28	142.4	47.9	0.3364	EMCI	MCI
137_S_0800	74	Male	12	1	28	132	22	0.1667	LMCI	MCI
130_S_4542	79.3	Female	16	0	0	124.8	38.7	0.3101	LMCI	MCI
003_S_0908	62.9	Female	16	2	29	280	16	0.0571	LMCI	MCI
005_S_0448	85.5	Male	17	1	26	294	22	0.0748	LMCI	MCI
006_S_4515	74.6	Male	19	2	26	140.7	48.7	0.3461	LMCI	MCI
023_S_4241	69.8	Female	18	0.5	30	169.9	64.6	0.3802	EMCI	MCI
128_S_4553	68.5	Female	17	0.5	30	163.9	44.5	0.2715	EMCI	MCI
009_S_4543	70.1	Female	18	0.5	28	243.8	44.7	0.1833	LMCI	MCI
941_S_4420	81.4	Male	18	0.5	27	133.1	89.1	0.6694	EMCI	MCI
099_S_4480	63.8	Female	12	1	29	157.5	64.1	0.407	EMCI	MCI
072_S_4522	66.8	Male	18	1.5	27	205.3	16.1	0.0784	EMCI	MCI
021_S_4659	85.9	Male	17	1.5	28	167.7	35.7	0.2129	EMCI	MCI
022_S_1351	71.8	Female	12	1	30	118	69	0.5847	LMCI	MCI
114_S_0378	69	Female	16	2.5	28	129	53	0.4109	LMCI	MCI
006_S_1130	71.1	Female	18	2	29	128	51	0.3984	LMCI	MCI
114_S_4404	82.5	Female	12	1.5	29	150.9	30.1	0.1995	EMCI	MCI
072_S_4613	67.8	Male	20	1.5	27	247	38.3	0.1551	EMCI	MCI
116_S_4635	72.7	Female	12	0	0	99.6	22.2	0.2229	EMCI	MCI
137_S_4596	65.7	Male	20	1	29	127.4	59.2	0.4647	LMCI	MCI
099_S_1034	75.1	Male	18	0.5	26	150	18	0.12	LMCI	MCI
136_S_0107	60.7	Female	19	0.5	28	285	16	0.0561	LMCI	MCI
141_S_1052	69	Female	8	1.5	26	238	21	0.0882	LMCI	MCI
022_S_1394	77.1	Male	18	2	27	139	30	0.2158	LMCI	MCI
137_S_4536	77.9	Female	17	1	28	252.1	21	0.0833	EMCI	MCI
023_S_0376	70.5	Male	15	2.5	28	272	16	0.0588	LMCI	MCI
099_S_4565	82.4	Male	12	1.5	28	120.6	32	0.2653	EMCI	MCI
023_S_0042	72.8	Male	18	0.5	30	211	14	0.0664	LMCI	MCI
023_S_0625	75.9	Male	6	1	24	160	23	0.1438	LMCI	MCI
032_S_0978	73.1	Male	12	1.5	29	108	37	0.3426	LMCI	MCI
033_S_0906	65.3	Female	12	1.5	25	190	30	0.1579	LMCI	MCI
128_S_0135	82.3	Female	18	4.5	30	216	16	0.0741	LMCI	MCI
127_S_0925	74.4	Male	12	1.5	26	188	14	0.0745	LMCI	MCI
014_S_0658	72.1	Male	18	3	29	117	82	0.7009	LMCI	MCI
016_S_1117	68.9	Female	18	2	26	111	38	0.3423	LMCI	MCI
037_S_0501	77.9	Male	13	1	30	104	38	0.3654	LMCI	MCI
057_S_1269	73.4	Male	20	1	27	163	51	0.3129	LMCI	MCI
129_S_1246	72.4	Male	14	2	29	128.4	67.3	0.5241	LMCI	MCI
037_S_0566	78.8	Male	20	1.5	29	163	68	0.4172	LMCI	MCI
041_S_1260	71.2	Male	16	1.5	28	264	17	0.0644	LMCI	MCI
137_S_0722	70.1	Male	12	1	30	253	21	0.083	LMCI	MCI
137_S_0973	76.8	Male	20	2	28	221	20	0.0905	LMCI	MCI
037_S_0588	64.6	Male	14	2	19	130	48	0.3692	LMCI	MCI
037_S_0150	73.9	Male	12	0.5	27	139	53	0.3813	LMCI	MCI
037_S_0552	60.1	Female	19	1.5	27	117	49	0.4188	LMCI	MCI
116_S_0649	86.7	Male	20	1	26	115	42	0.3652	LMCI	MCI
052_S_0671	61	Female	12	1.5	27	123	42	0.3415	LMCI	MCI
002_S_1268	82.7	Male	20	0	29	137	19	0.1387	LMCI	MCI
099_S_0051	66.5	Male	18	1	27	91	30	0.3297	LMCI	MCI

## Sheet: AD
IID	Age	Gender	Year of education	CDR-SB	MMSE	Aβ	P-tau	P-tau/Aβ	DX_	DX
037_S_4879	79.6	Female	13	7	26	115.2	54.6	0.474	AD	AD
137_S_4756	84.2	Male	16	1.5	24	135.1	43.9	0.3249	AD	AD
130_S_5006	68.2	Female	14	5	21	118.1	94.4	0.7993	AD	AD
011_S_4906	75.7	Female	18	5	24	139.4	37	0.2654	AD	AD
027_S_4801	77.7	Male	16	3.5	22	116.3	37.2	0.3199	AD	AD
036_S_5210	85.8	Male	10	3.5	20	135.3	41.4	0.306	AD	AD
036_S_4894	60.7	Female	14	2.5	22	105.1	54.7	0.5205	AD	AD
016_S_5057	75.2	Male	16	0	0	220	19.3	0.0877	AD	AD
011_S_4845	68	Female	20	4.5	22	144.7	47.5	0.3283	AD	AD
130_S_4982	58.2	Female	13	7	21	150.6	58.7	0.3898	AD	AD
070_S_4719	79.1	Female	16	6	22	136.5	29.7	0.2176	AD	AD
016_S_4583	86.5	Male	9	6	23	151.9	43.8	0.2883	AD	AD
094_S_4737	74.3	Female	12	4.5	23	155.7	42	0.2697	AD	AD
130_S_4984	73.1	Female	12	5	20	143	31.9	0.2231	AD	AD
018_S_4733	75.3	Male	20	5.5	26	145.8	22.3	0.1529	AD	AD
130_S_4730	81.1	Female	12	5	21	153.2	29.8	0.1945	AD	AD
127_S_4992	63.7	Female	16	0	0	111.7	31.5	0.282	AD	AD
011_S_4949	78.1	Female	18	4	25	112.2	46.5	0.4144	AD	AD
021_S_4924	77.3	Male	14	6	20	101.4	35.1	0.3462	AD	AD
027_S_4962	80.1	Female	18	3.5	22	151.4	115.5	0.7629	AD	AD
130_S_5059	72.1	Male	18	5	21	113.2	65.4	0.5777	AD	AD
135_S_4954	61.1	Male	18	4	25	156.2	59.4	0.3803	AD	AD
027_S_4964	80.9	Male	16	6	23	130.7	41.3	0.316	AD	AD
128_S_5123	73.5	Female	14	1.5	26	146.6	62.9	0.4291	AD	AD
053_S_5070	71.2	Male	15	4	26	107.6	62.5	0.5809	AD	AD
116_S_4732	77.2	Male	20	3.5	21	106.8	39.1	0.3661	AD	AD
073_S_4853	70.9	Female	16	3	26	128.1	113.1	0.8829	AD	AD
067_S_4728	81.9	Male	16	5	22	124.5	41.4	0.3325	AD	AD
027_S_4802	83.2	Male	19	4.5	26	136.8	59.7	0.4364	AD	AD
032_S_4755	71.7	Male	18	5.5	21	244	37.8	0.1549	AD	AD
033_S_5013	68.3	Female	18	0	0	116.3	38	0.3267	AD	AD
128_S_4774	85.8	Male	17	3	22	141.4	60.3	0.4264	AD	AD
005_S_4910	81.4	Female	15	0	0	149.2	30	0.2011	AD	AD
127_S_5028	61.9	Male	16	3.5	23	95.6	65.8	0.6883	AD	AD
035_S_4783	83.2	Male	20	4.5	24	125.3	26	0.2075	AD	AD
053_S_5208	68.7	Male	16	5.5	26	250.3	48.6	0.1942	AD	AD
021_S_4718	78.5	Male	12	0	0	106.3	33	0.3104	AD	AD
127_S_4940	89.3	Male	16	2.5	24	158.2	41.2	0.2604	AD	AD
024_S_4905	72.7	Female	12	7	26	114.7	47.9	0.4176	AD	AD
036_S_5112	74.3	Female	12	1.5	25	138.9	59.6	0.4291	AD	AD
130_S_5231	74.2	Female	12	2	26	151.8	42.6	0.2806	AD	AD
130_S_4971	76.4	Male	18	5	21	135	34.9	0.2585	AD	AD
027_S_4938	70.9	Male	16	4.5	24	183.3	36.2	0.1975	AD	AD
016_S_4887	73.8	Male	12	4.5	25	149	58.1	0.3899	AD	AD
137_S_4862	77.3	Male	18	0.5	29	132.4	101.7	0.7681	AD	AD
130_S_4990	75.1	Female	14	5	25	102	64.1	0.6284	AD	AD
073_S_5090	58.8	Male	16	2.5	22	121.5	37.3	0.307	AD	AD
033_S_5017	84.3	Male	18	0	0	118.9	61.2	0.5147	AD	AD
036_S_5063	71.5	Female	14	2.5	25	115.8	49.8	0.4301	AD	AD
068_S_4859	72.2	Male	20	0	0	130.8	58	0.4434	AD	AD
135_S_4863	70	Male	18	6	26	99.9	39.8	0.3984	AD	AD
067_S_5205	59.3	Female	16	6	20	135.3	86.3	0.6378	AD	AD
006_S_4867	74.4	Male	12	6	23	120	39.4	0.3283	AD	AD
024_S_5054	74	Female	18	3.5	26	123.4	55.5	0.4498	AD	AD
130_S_4997	60.6	Female	14	5	20	149	52.8	0.3544	AD	AD
052_S_4959	77.5	Male	20	5	25	118.7	34.6	0.2915	AD	AD
009_S_5252	56.5	Male	14	8	25	110.8	55.6	0.5018	AD	AD
019_S_5019	62.9	Female	12	6	21	113.5	73	0.6432	AD	AD
023_S_5241	87.8	Male	16	7	22	175.9	33.6	0.191	AD	AD
037_S_5162	69.3	Male	18	5.5	24	219.6	20.2	0.092	AD	AD
127_S_5067	80.6	Male	13	4.5	23	250.9	72.2	0.2878	AD	AD
007_S_5196	72.8	Female	18	0	0	111.8	31.1	0.2782	AD	AD
037_S_4770	75.9	Male	17	0	0	128.9	96.6	0.7494	AD	AD
005_S_5038	81.5	Male	18	0	0	146.8	34.8	0.2371	AD	AD
009_S_5224	78	Male	20	5	25	152.8	74.3	0.4863	AD	AD
051_S_4980	87.3	Male	15	4	23	117.4	23	0.1959	AD	AD
009_S_5027	75.5	Male	18	4	22	118.3	63.8	0.5393	AD	AD
052_S_5062	71	Female	14	2.5	26	120.8	110.4	0.9139	AD	AD
023_S_5120	81	Male	19	2	26	124.8	38	0.3045	AD	AD
019_S_5012	76.3	Male	16	2.5	25	111.6	52.9	0.474	AD	AD
007_S_4911	74.5	Male	20	0	0	100.6	18.7	0.1859	AD	AD
099_S_4994	84.8	Male	14	8	21	92.3	54.7	0.5926	AD	AD
100_S_5106	74.1	Male	16	4	20	134.6	72.8	0.5409	AD	AD
003_S_5165	78.8	Male	12	5.5	23	152.7	79	0.5174	AD	AD
016_S_4353	55.6	Female	16	4.5	26	112.5	33.2	0.2951	AD	AD
116_S_4209	77.7	Female	19	4	23	128.2	45.2	0.3526	AD	AD
137_S_4258	75.8	Male	14	2.5	24	141.5	48.5	0.3428	AD	AD
137_S_4211	80.9	Female	15	5	22	118	24.6	0.2085	AD	AD
098_S_4201	64	Female	15	6	24	149.1	71.7	0.4809	AD	AD
127_S_4500	90.3	Female	13	6	22	111.2	108.5	0.9757	AD	AD
019_S_4477	82.1	Female	14	0	0	130.4	55.2	0.4233	AD	AD
019_S_4252	86.5	Female	16	5	22	123.3	63	0.5109	AD	AD
037_S_4001	88.5	Female	9	5.5	20	105.7	36.2	0.3425	AD	AD
031_S_4024	55.9	Female	16	4.5	25	144.5	92.3	0.6388	AD	AD
098_S_4095	88	Male	17	5.5	22	175.5	15.5	0.0883	AD	AD
116_S_4338	80.5	Male	14	6	21	196.5	33.7	0.1715	AD	AD
126_S_4494	71.1	Male	12	5.5	25	85.9	78.9	0.9185	AD	AD
094_S_4089	73.7	Male	18	2.5	24	138.4	70.1	0.5065	AD	AD
006_S_4192	82.2	Male	12	0	0	130.1	30.2	0.2321	AD	AD
123_S_4526	79.4	Male	16	2.5	22	89.9	53.4	0.594	AD	AD
006_S_4153	79.3	Male	20	3	22	106.2	69.3	0.6525	AD	AD
014_S_4039	55.9	Male	19	4.5	21	121.1	97.5	0.8051	AD	AD
098_S_4215	81.6	Male	20	4.5	26	124.9	73.9	0.5917	AD	AD
003_S_4152	60.7	Male	18	6	20	106.1	66.1	0.623	AD	AD
116_S_4195	62.2	Male	16	5	21	92.8	86.2	0.9289	AD	AD
024_S_4280	79.7	Male	16	5	24	156	62.1	0.3981	AD	AD
024_S_4223	75.8	Male	16	4.5	23	165.9	29.3	0.1766	AD	AD
153_S_4172	75.8	Male	16	4.5	23	151.2	44.3	0.293	AD	AD
094_S_4282	89.6	Male	12	3.5	23	131.8	36.8	0.2792	AD	AD
137_S_4672	66.8	Male	12	2.5	21	116	47	0.4052	AD	AD
130_S_4641	73.6	Female	20	2.5	26	151.8	27.7	0.1825	AD	AD
130_S_4589	75.1	Female	14	4.5	26	172.2	32.6	0.1893	AD	AD
014_S_4615	86.5	Male	17	0	0	163.7	39.1	0.2389	AD	AD
005_S_4707	68	Male	14	4.5	21	126.9	57.3	0.4515	AD	AD
023_S_4501	79	Male	18	4	22	131.8	55.9	0.4241	AD	AD
006_S_4546	71	Male	20	3	25	142.2	61.1	0.4297	AD	AD
114_S_4379	87.8	Female	12	3.5	28	270.5	18.1	0.0669	AD	AD
116_S_4625	63.8	Male	16	0	0	98.9	80.6	0.815	AD	AD
070_S_4692	83.2	Male	18	7	23	81.8	37	0.4523	AD	AD
016_S_4591	65.9	Female	13	4	23	151	69.4	0.4596	AD	AD
019_S_4549	79	Male	16	2	21	135.7	61.2	0.451	AD	AD
135_S_4657	71.5	Female	12	10	21	144	122.2	0.8486	AD	AD
135_S_4676	78.8	Male	19	3.5	25	280.1	36.2	0.1292	AD	AD
126_S_4686	71.7	Male	12	3.5	25	137.7	75.7	0.5497	AD	AD
018_S_4696	73	Female	16	7	20	140.7	44.9	0.3191	AD	AD

## Sheet: AVG-STD
		Age	Year of education	CDR-SB	MMSE	Aβ	P-tau	P-tau/Aβ
NC	AVG	73.71	16.52	0.05	27.07	199.42	32.8	0.19
	STD	5.8	2.61	0.21	7.35	51.75	16.56	0.13
MCI	AVG	71.85	16.22	1.32	24.88	173.82	39.69	0.27
	STD	7.4	2.76	1	8.89	52.59	20.86	0.19
AD	AVG	74.92	15.7	3.9	20.23	137.27	53.03	0.41
	STD	8.3	2.72	2.14	8.11	35.72	22.97	0.21
All	AVG	72.88	16.25	1.25	24.98	177.39	39.19	0.26
	STD	7.13	2.71	1.6	8.56	54	20.8	0.19
