# Supplementary material for: Genome-wide epistasis analysis reveals gene–gene interaction network on an intermediate endophenotype P-tau/Aβ42 ratio in ADNI cohort
Source: Sci Rep. 2024 Feb 17;14:3984. doi: 10.1038/s41598-024-54541-8 (PMC10874417; doi:10.1038/s41598-024-54541-8)
Supplement: Supplementary file 3 — Supplementary Table S3. [file 41598_2024_54541_MOESM3_ESM.xlsx]

## Sheet: Sheet1
SNP	GENE_Ensemble	GENE_E1	GENE_E2	GENE_Annovar	IF
rs10003864	WDR1(dist=318968),ZNF518B(dist=4113)	WDR1	ZNF518B	ZNF518B	1
rs10005935	CNOT6L	CNOT6L		CNOT6L	1
rs1001396	SDK1(dist=410000),FOXK1(dist=3295)	SDK1	FOXK1	FOXK1	1
rs10015045	AGA(dist=134870),LINC01098(dist=151384)	AGA	LINC01098	AGA-DT	0
rs10019532	UGDH	UGDH		UGDH	1
rs10020543	LINC02462(dist=131800),LINC02485(dist=435781)	LINC02462	LINC02485	-	-1
rs1003341	ZKSCAN2(dist=279807),HS3ST4(dist=154307)	ZKSCAN2	HS3ST4	-	-1
rs10033814	HOPX(dist=90079),SPINK2(dist=38075)	HOPX	SPINK2	-	-1
rs10034725	LINC02485	LINC02485		LINC02485	1
rs1006893	LOC400867	LOC400867		-	-1
rs10070168	WDR41(dist=47914),OTP(dist=88482)	WDR41	OTP	WDR41	1
rs10077767	LINC02225(dist=83967),LINC02101(dist=124503)	LINC02225	LINC02101	-	-1
rs10085324	F13A1	F13A1		F13A1	1
rs1009280	ETAA1(dist=135826),LINC01812(dist=248139)	ETAA1	LINC01812	-	-1
rs10100191	SDC2	SDC2		SDC2	1
rs10103580	SLCO5A1(NM_001146008:c.*1794G>A,NM_030958:c.*1376G>A)	SLCO5A1		SLCO5A1	1
rs10106329	NRG1	NRG1		NRG1	1
rs10113994	CCDC171(dist=211584),C9orf92(dist=18312)	CCDC171	C9orf92	-	-1
rs10138887	OR5AU1(dist=7429),LINC00641(dist=36587)	OR5AU1	LINC00641	SMARCE1P3	0
rs10141952	GPHN	GPHN		GPHN	1
rs10147954	GPHN	GPHN		GPHN	1
rs1015166	TAP2	TAP2		TAP2	1
rs10153659	EHD3(dist=50807),XDH(dist=14063)	EHD3	XDH	-	-1
rs1015856	LINC00693(dist=8159),RBMS3-AS3(dist=497698)	LINC00693	RBMS3-AS3	RBMS3	0
rs10159380	ZNF326(dist=511017),SNORD3G(dist=111198)	ZNF326	SNORD3G	-	-1
rs10161290	HECTD4	HECTD4		HECTD4	1
rs10164675	ERBB4	ERBB4		ERBB4	1
rs10169506	STK39	STK39		STK39	1
rs10185605	ODC1-DT(dist=60606),NOL10(dist=54596)	ODC1-DT	NOL10	-	-1
rs1019229	CCDC149(NM_001330644:c.*127A>G,NM_001130726:c.*127A>G,NM_173463:c.*127A>G,NM_001330643:c.*127A>G)	CCDC149		CCDC149	1
rs10199963	ALK	ALK		ALK	1
rs10204418	LOC400940(dist=224435),LINC01247(dist=153343)	LOC400940	LINC01247	-	-1
rs10204599	DLX2-DT(dist=119216),ITGA6(dist=198138)	DLX2-DT	ITGA6	-	-1
rs10209069	FMNL2	FMNL2		FMNL2	1
rs10210816	SPP2	SPP2		SPP2	1
rs10220273	SLC10A2(dist=331007),LINC01309(dist=27776)	SLC10A2	LINC01309	-	-1
rs10222538	MIR5186(dist=152565),AADACL2(dist=15367)	MIR5186	AADACL2	-	-1
rs10228030	UBE3C(dist=49048),DNAJB6(dist=18586)	UBE3C	DNAJB6	-	-1
rs10278457	ACTR3B(dist=307056),LINC01287(dist=237484)	ACTR3B	LINC01287	-	-1
rs10282967	EPHX2	EPHX2		EPHX2	1
rs10283378	EPHX2	EPHX2		EPHX2	1
rs1033928	LINC01724(dist=106052),KCNT2(dist=31013)	LINC01724	KCNT2	-	-1
rs1035130	IL18R1	IL18R1		IL18R1	1
rs1037349	LOC105372028(dist=105481),LINC01894(dist=60648)	LOC105372028	LINC01894	-	-1
rs10409299	NPHS1	NPHS1		NPHS1	1
rs10463817	LINC02240(dist=533482),LINC02039(dist=43868)	LINC02240	LINC02039	-	-1
rs10463994	MACIR(dist=107383),LINC02115(dist=142391)	MACIR	LINC02115	-	-1
rs1046934	TSEN15	TSEN15		TSEN15	1
rs10477819	LINC00492	LINC00492		LINC00492	1
rs10479237	LINC00492	LINC00492		LINC00492	1
rs10485058	OPRM1(NM_001145279:c.*5359A>G,NM_001145280:c.*5359A>G,NM_001145281:c.*5359A>G,NM_001285524:c.*5359A>G,NM_001285522:c.*5394A>G,NM_000914:c.*5359A>G,NM_001285526:c.*5359A>G,NM_001145287:c.*5359A>G)	OPRM1		OPRM1	1
rs10489555	LRRC7	LRRC7		LRRC7	1
rs10490658	STRN	STRN		STRN	1
rs10490803	SLC7A14-AS1	SLC7A14-AS1		SLC7A14	0
rs10491779	KDM4C	KDM4C		KDM4C	1
rs10491981	LINC01252(dist=22828),ETV6(dist=62445)	LINC01252	ETV6	LINC01252	1
rs10492026	RPH3A	RPH3A		RPH3A	1
rs10492054	DYRK4	DYRK4		DYRK4	1
rs10493275	C1orf87(dist=269)	C1orf87		C1orf87	1
rs10494251	BCL9,NBPF19	BCL9		BCL9	1
rs10494460	FAM78B(dist=183139),LINC01675(dist=125632)	FAM78B	LINC01675	-	-1
rs10494574	COLGALT2(dist=3865),TSEN15(dist=10137)	COLGALT2	TSEN15	COLGALT2	1
rs10496712	NCKAP5(dist=218156),MGAT5(dist=333316)	NCKAP5	MGAT5	-	-1
rs10498268	PNP(dist=6494),RNASE10(dist=20650)	PNP	RNASE10	-	-1
rs10501502	LINC02720(dist=531966),MIR4300HG(dist=585081)	LINC02720	MIR4300HG	-	-1
rs10501982	TRPC6	TRPC6		TRPC6	1
rs10503812	EPHX2	EPHX2		EPHX2	1
rs10505462	TRIB1(dist=464902),LINC00861(dist=19218)	TRIB1	LINC00861	RNU6-442P	0
rs10506628	TSPAN8(dist=237723),LGR5(dist=44076)	TSPAN8	LGR5	TSPAN8	1
rs10509426	LINC02655(dist=478798),NRG3(dist=742662)	LINC02655	NRG3	RPA2P2	0
rs10512080	PSAT1(dist=712186),LOC101927450(dist=93143)	PSAT1	LOC101927450	KRT18P24	0
rs10512454	ASIC2	ASIC2		ASIC2	1
rs10513843	TP63	TP63		TP63	1
rs10514646	TRABD2A	TRABD2A		TRABD2A	1
rs10515569	POU4F3(dist=11269),TCERG1(dist=94336)	POU4F3	TCERG1	-	-1
rs10516809	HERC5	HERC5		HERC5	1
rs10517954	SPOCK3(dist=455317),ANXA10(dist=402630)	SPOCK3	ANXA10	-	-1
rs10521167	ABCC11	ABCC11		ABCC11	1
rs10753545	EPHB2	EPHB2		EPHB2	1
rs10753889	ASCL5(dist=8050),TMEM9(dist=11349)	ASCL5	TMEM9	ASCL5	1
rs10766635	DBX1(dist=55043),HTATIP2(dist=148167)	DBX1	HTATIP2	-	-1
rs10773802	RIMBP2	RIMBP2		RIMBP2	1
rs10774334	NTF3(dist=7334),ANO2(dist=60023)	NTF3	ANO2	NTF3	1
rs10776762	AKNAD1	AKNAD1		AKNAD1	1
rs10777190	ATP2B1	ATP2B1		ATP2B1	1
rs10780687	NTRK2	NTRK2		NTRK2	1
rs10786248	LINC02655(dist=482029),NRG3(dist=739431)	LINC02655	NRG3	RPA2P2	0
rs10786737	NT5C2	NT5C2		NT5C2	1
rs10787225	LOC105378479(dist=52395),MXI1(dist=3230)	LOC105378479	MXI1	MXI1	1
rs10789713	DDX10(dist=148341),C11orf87(dist=332922)	DDX10	C11orf87	-	-1
rs10791306	OPCML(dist=178030),LINC02743(dist=73140)	OPCML	LINC02743	-	-1
rs10791578	MMP7(dist=11645),MMP20(dist=34442)	MMP7	MMP20	-	-1
rs10792324	FTH1(dist=54835),INCENP(dist=101542)	FTH1	INCENP	-	-1
rs10798674	AXDND1	AXDND1		AXDND1	1
rs10804876	KCNMB3	KCNMB3		KCNMB3	1
rs10810269	FREM1	FREM1		FREM1	1
rs10830834	DISC1FP1(dist=1167381),FAT3(dist=142383)	DISC1FP1	FAT3	-	-1
rs10839597	MRPL17(dist=24883),GVINP1(dist=4922)	MRPL17	GVINP1	-	-1
rs10850014	HECTD4	HECTD4		HECTD4	1
rs10850033	HECTD4	HECTD4		HECTD4	1
rs10864570	VPS13D(dist=53003),DHRS3(dist=2838)	VPS13D	DHRS3	RNU6ATAC18P	0
rs10866525	MIR4277(dist=74254),MRPL36(dist=15262)	MIR4277	MRPL36	-	-1
rs10869048	LINC01506(dist=16660),PIP5K1B(dist=141978)	LINC01506	PIP5K1B	TMEM252-DT	0
rs10884961	SMNDC1(dist=104833),DUSP5(dist=88154)	SMNDC1	DUSP5	-	-1
rs10887668	BMPR1A	BMPR1A		BMPR1A	1
rs10888012	PADI3	PADI3		PADI3	1
rs10890297	LINC01685(dist=87619),RRAGC(dist=274096)	LINC01685	RRAGC	-	-1
rs10894730	OPCML(dist=179759),LINC02743(dist=71411)	OPCML	LINC02743	-	-1
rs10901130	MED27(dist=65595),NTNG2(dist=16596)	MED27	NTNG2	-	-1
rs10901623	C10orf90	C10orf90		C10orf90	1
rs10906681	MIR1265(dist=15193),FAM107B(dist=66703)	MIR1265	FAM107B	FRMD4A	0
rs10908510	HAPLN2(dist=1891),BCAN(dist=14501)	HAPLN2	BCAN	HAPLN2	1
rs10910993	CACNA1E(dist=50959),ZNF648(dist=195527)	CACNA1E	ZNF648	-	-1
rs10911674	RNF2	RNF2		RNF2	1
rs10922746	LINC01364(dist=311692),PKN2-AS1(dist=854166)	LINC01364	PKN2-AS1	PKN2-AS1	1
rs10923703	TBX15	TBX15		TBX15	1
rs10928585	THSD7B	THSD7B		THSD7B	1
rs10929352	NBAS	NBAS		NBAS	1
rs10930428	MYO3B	MYO3B		MYO3B	1
rs10932682	LINC01921(dist=51174),DIRC3-AS1(dist=359920)	LINC01921	DIRC3-AS1	DIRC3-AS1	1
rs10936401	LINC01192(dist=789689),MIR1263(dist=78481)	LINC01192	MIR1263	-	-1
rs10936408	LINC01192(dist=849578),MIR1263(dist=18592)	LINC01192	MIR1263	-	-1
rs10955257	GRHL2	GRHL2		GRHL2	1
rs10955311	BAALC-AS1	BAALC-AS1		BAALC	0
rs10963518	SH3GL2(dist=411730),ADAMTSL1(dist=265299)	SH3GL2	ADAMTSL1	ADAMTSL1	1
rs10975044	RLN2	RLN2		RLN2	1
rs10984649	ANP32B	ANP32B		ANP32B	1
rs10992966	MIR4291(dist=76622),BARX1(dist=55584)	MIR4291	BARX1	-	-1
rs10999621	LINC02622(dist=21992),UNC5B(dist=234937)	LINC02622	UNC5B	-	-1
rs11003453	MBL2(dist=436086),PCDH15(dist=593901)	MBL2	PCDH15	-	-1
rs11006127	UBE2D1(dist=12508),TFAM(dist=1882)	UBE2D1	TFAM	TFAM	1
rs11017563	GLRX3(dist=734340),MIR378C(dist=47865)	GLRX3	MIR378C	-	-1
rs11018376	FOXI2(dist=132304),CLRN3(dist=4354)	FOXI2	CLRN3	CLRN3	1
rs11022103	DKK3	DKK3		DKK3	1
rs11035962	LRRC4C	LRRC4C		LRRC4C	1
rs11038144	TSPAN18	TSPAN18		TSPAN18	1
rs11054671	BCL2L14	BCL2L14		BCL2L14	1
rs11060099	GLT1D1(dist=60856),TMEM132D(dist=25904)	GLT1D1	TMEM132D	-	-1
rs11060968	RIMBP2	RIMBP2		RIMBP2	1
rs11061368	DIABLO	DIABLO		DIABLO	1
rs11062519	TSPAN9	TSPAN9		TSPAN9	1
rs11066119	TMEM116	TMEM116		TMEM116	1
rs11066128	TMEM116	TMEM116		ERP29	0
rs11066207	HECTD4	HECTD4		HECTD4	1
rs11069071	LINC02423(dist=866)	LINC02423		LINC02423	1
rs11082417	SETBP1	SETBP1		-	-1
rs11086671	EDN3(dist=197837),PHACTR3(dist=53680)	EDN3	PHACTR3	-	-1
rs1109515	TMEM11	TMEM11		TMEM11	1
rs11100507	MARCHF1	MARCHF1		MARCHF1	1
rs11111494	LOC101929058(dist=41353),C12orf42(dist=92280)	LOC101929058	C12orf42	-	-1
rs1114620	C16orf72(dist=48245),LINC02177(dist=185708)	C16orf72	LINC02177	-	-1
rs11146274	STK32C	STK32C		STK32C	1
rs1114740	LHX9(dist=77946),NEK7(dist=143574)	LHX9	NEK7	-	-1
rs11151109	ZNF407(dist=106717),ZADH2(dist=22721)	ZNF407	ZADH2	-	-1
rs11155243	MCHR2-AS1	MCHR2-AS1		MCHR2-AS1	1
rs11174475	USP15(dist=15662),MON2(dist=34776)	USP15	MON2	-	-1
rs11178455	PTPRR	PTPRR		PTPRR	1
rs11185471	DLG1-AS1(dist=154849),LINC02012(dist=46663)	DLG1-AS1	LINC02012	-	-1
rs11186149	SH2D4B	SH2D4B		SH2D4B	1
rs11198893	GRK5	GRK5		GRK5	1
rs11199452	LINC01561(dist=37896),WDR11-AS1(dist=123793)	LINC01561	WDR11-AS1	LINC02930	0
rs1120042	SYT17(dist=8779),CLEC19A(dist=8618)	SYT17	CLEC19A	-	-1
rs11209216	GNG12-AS1	GNG12-AS1		WLS	0
rs11215413	CADM1	CADM1		CADM1	1
rs11216321	PCSK7	PCSK7		PCSK7	1
rs11219210	GRAMD1B(NM_001367421:c.*1702T>C,NM_001367418:c.*1702T>C,NM_001367419:c.*1702T>C,NM_001367420:c.*1702T>C,NM_001330396:c.*1702T>C,NM_001286563:c.*1702T>C,NM_020716:c.*1702T>C,NM_001286564:c.*1702T>C)	GRAMD1B		SCN3B	0
rs11223262	OPCML	OPCML		OPCML	1
rs1123168	WDR41(dist=40816),OTP(dist=95580)	WDR41	OTP	WDR41	1
rs11241634	LOC100505841(dist=76695),SNCAIP(dist=52711)	LOC100505841	SNCAIP	-	-1
rs11242492	MACIR(dist=100494),LINC02115(dist=149280)	MACIR	LINC02115	-	-1
rs11245008	C10orf90	C10orf90		C10orf90	1
rs11246996	GALNT9	GALNT9		GALNT9	1
rs11247230	ASB7(dist=5101),LOC105369201(dist=192952)	ASB7	LOC105369201	-	-1
rs1125324	LINC02225(dist=179353),LINC02101(dist=29117)	LINC02225	LINC02101	-	-1
rs11265165	OR10J3	OR10J3		OR10J3	1
rs1130680	CD151(NM_001039490:c.*232C>T,NM_004357:c.*232C>T,NM_139030:c.*232C>T,NM_139029:c.*232C>T)	CD151		CD151	1
rs1135354	IL18R1(NM_003855:c.*956T>G,NM_001371422:c.*956T>G,NM_001371423:c.*956T>G,NM_001371424:c.*956T>G,NM_001371421:c.*956T>G,NM_001371418:c.*956T>G,NM_001282399:c.*956T>G)	IL18R1		IL18R1	1
rs11466561	TGFBR3	TGFBR3		TGFBR3	1
rs1148114	GRAMD1B(dist=238)	GRAMD1B		SCN3B	0
rs1155821	ANO5(dist=53817),SLC17A6(dist=1207)	ANO5	SLC17A6	SLC17A6	1
rs11564538	PLA2G4C	PLA2G4C		PLA2G4C	1
rs1156615	ECT2(dist=64418),SPATA16(dist=3465)	ECT2	SPATA16	SPATA16	1
rs11574245	WRN	WRN		WRN	1
rs1158476	GADL1	GADL1		GADL1	1
rs11585118	PADI3	PADI3		PADI3	1
rs11585357	PADI3	PADI3		PADI3	1
rs11618989	IRS2(dist=50222),LINC00396(dist=216480)	IRS2	LINC00396	-	-1
rs11619814	LINC02339(dist=171438),LINC00358(dist=404141)	LINC02339	LINC00358	-	-1
rs11624654	SUSD6(dist=8740),LOC100289511(dist=42399)	SUSD6	LOC100289511	SRSF5	0
rs11626456	LINC02311(dist=301081),LINC02301(dist=598413)	LINC02311	LINC02301	-	-1
rs11628369	TTC7B	TTC7B		TTC7B	1
rs11635527	PCLAF(dist=1673),TRIP4(dist=4722)	PCLAF	TRIP4	TRIP4	1
rs11639567	LINC02140(dist=11091),LOC101927480(dist=465460)	LINC02140	LOC101927480	-	-1
rs11647458	CDH13	CDH13		CDH13	1
rs11659904	PCAT18(dist=83810),AQP4(dist=64590)	PCAT18	AQP4	AQP4-AS1	0
rs11659906	PCAT18(dist=83827),AQP4(dist=64573)	PCAT18	AQP4	AQP4-AS1	0
rs11663612	LINC01919(dist=218828),MBD2(dist=334929)	LINC01919	MBD2	-	-1
rs11671563	LOC284395	LOC284395		VSTM2B-DT	0
rs11682765	RFX8	RFX8		RFX8	1
rs11689496	FARP2	FARP2		FARP2	1
rs11690021	LINC01107(dist=173088),LOC100287387(dist=115959)	LINC01107	LOC100287387	LINC01937	0
rs11707497	ATP2B2-IT2(dist=8244),LINC00606(dist=124291)	ATP2B2-IT2	LINC00606	ATP2B2	0
rs11707608	MIR4444-1(dist=205794),FAM86DP(dist=1210)	MIR4444-1	FAM86DP	FAM86DP	1
rs11710339	KIF15	KIF15		KIF15	1
rs11713980	CACNA2D3(dist=79644),LINC02017(dist=23972)	CACNA2D3	LINC02017	-	-1
rs11718123	LINC01192(dist=843773),MIR1263(dist=24397)	LINC01192	MIR1263	-	-1
rs11732470	NAF1(dist=70817),NPY1R(dist=86255)	NAF1	NPY1R	-	-1
rs11732624	NAF1(dist=30230),NPY1R(dist=126842)	NAF1	NPY1R	-	-1
rs11734148	TTC29(dist=97895),MIR548G(dist=300848)	TTC29	MIR548G	-	-1
rs11743778	PKD2L2	PKD2L2		FAM13B	0
rs11747709	EBF1	EBF1		EBF1	1
rs11755770	SNHG5(dist=929406),HTR1E(dist=329389)	SNHG5	HTR1E	-	-1
rs11763181	JAZF1	JAZF1		JAZF1	1
rs11777840	RNF5P1(dist=80967),TACC1(dist=46358)	RNF5P1	TACC1	-	-1
rs11781676	LINC00535	LINC00535		CIBAR1-DT	0
rs1178409	PLEKHG1	PLEKHG1		PLEKHG1	1
rs11785213	PSD3	PSD3		PSD3	1
rs11785801	PSD3	PSD3		PSD3	1
rs11816117	LRMDA	LRMDA		LRMDA	1
rs11826296	LOC100507283	LOC100507283		MSANTD2	0
rs11829986	MUCL1(dist=62658),TESPA1(dist=26971)	MUCL1	TESPA1	-	-1
rs11833581	TIMELESS	TIMELESS		TIMELESS	1
rs1183394	GLIS1(dist=17734),NDC1(dist=8585)	GLIS1	NDC1	-	-1
rs11847931	TDRD9(dist=27889),ASPG(dist=5144)	TDRD9	ASPG	-	-1
rs11849244	LINC02315	LINC02315		LINC02315	1
rs11853135	LINC00929(dist=327305),GABRB3(dist=83205)	LINC00929	GABRB3	-	-1
rs11855168	MKRN3(dist=57429),MAGEL2(dist=18076)	MKRN3	MAGEL2	MKRN3	1
rs11858758	ITGA11	ITGA11		ITGA11	1
rs11859036	LOC102724084	LOC102724084		DYNLRB2-AS1	0
rs11861379	ABCC11	ABCC11		ABCC11	1
rs11863236	ABCC11	ABCC11		ABCC11	1
rs11865426	ZKSCAN2(dist=248065),HS3ST4(dist=186049)	ZKSCAN2	HS3ST4	-	-1
rs11865596	ABCC11	ABCC11		ABCC11	1
rs11870386	AXIN2(dist=10892),CEP112(dist=62997)	AXIN2	CEP112	-	-1
rs11872891	LINC01899(dist=646441),CBLN2(dist=108013)	LINC01899	CBLN2	-	-1
rs11875480	PIEZO2	PIEZO2		PIEZO2	1
rs11884382	NYAP2(NM_020864:c.*65T>C)	NYAP2		NYAP2	1
rs11893716	TTC27	TTC27		TTC27	1
rs11894267	LINC01817(dist=42047),RND3(dist=169139)	LINC01817	RND3	LINC01818	0
rs11914463	LOC440982(dist=162835),LINC02032(dist=405414)	LOC440982	LINC02032	-	-1
rs11916903	TM4SF18(dist=9874),TM4SF1(dist=25512)	TM4SF18	TM4SF1	-	-1
rs11923161	ARHGEF26-AS1	ARHGEF26-AS1		ARHGEF26-AS1	1
rs11925854	C3orf70	C3orf70		C3orf70	1
rs11929623	CNTN6(dist=40679),CNTN4(dist=653907)	CNTN6	CNTN4	-	-1
rs11930564	OTUD4(dist=119147),LINC02266(dist=35527)	OTUD4	LINC02266	-	-1
rs11962017	ZFP57(dist=25071),HLA-F(dist=17117)	ZFP57	HLA-F	ZDHHC20P1	0
rs11989798	SLC39A14	SLC39A14		SLC39A14	1
rs12023288	SLC25A33	SLC25A33		SLC25A33	1
rs12024710	FAM78B(dist=172354),LINC01675(dist=136417)	FAM78B	LINC01675	-	-1
rs12024736	F5	F5		F5	1
rs12026597	PROX1(dist=148317),SMYD2(dist=91338)	PROX1	SMYD2	LINC02775	0
rs12032637	ATAD3A	ATAD3A		ATAD3A	1
rs12035559	CSMD2	CSMD2		CSMD2	1
rs12052886	OTOF	OTOF		OTOF	1
rs12054190	LINC01210(dist=29015),CLDN18(dist=188924)	LINC01210	CLDN18	-	-1
rs1206028	MEGF8	MEGF8		MEGF8	1
rs12067972	USH2A	USH2A		USH2A	1
rs12072321	FMO2(dist=20340),FMO1(dist=15446)	FMO2	FMO1	-	-1
rs12081028	BCL9,NBPF19	BCL9		BCL9	1
rs12091838	GALNT2	GALNT2		GALNT2	1
rs12098963	SLC5A12(dist=19244),FIBIN(dist=252808)	SLC5A12	FIBIN	-	-1
rs12099071	NAV2	NAV2		NAV2	1
rs12112417	STEAP4(dist=281692),ZNF804B(dist=171113)	STEAP4	ZNF804B	-	-1
rs12119248	MAP3K21(dist=50185),KCNK1(dist=178773)	MAP3K21	KCNK1	-	-1
rs12120336	PRKACB(dist=41392),SAMD13(dist=18648)	PRKACB	SAMD13	-	-1
rs12121243	LINC01755(dist=288041),LINC01767(dist=176802)	LINC01755	LINC01767	-	-1
rs12123975	S100A11(dist=178)	S100A11		S100A11	1
rs12133004	SNORD3G(dist=51899),BARHL2(dist=1677)	SNORD3G	BARHL2	BARHL2	1
rs12134184	S100A11(dist=547)	S100A11		S100A11	1
rs12146386	DOCK1	DOCK1		DOCK1	1
rs12147865	LINC01500(dist=159948),DAAM1(dist=11391)	LINC01500	DAAM1	PPIAP5	0
rs12149123	COTL1	COTL1		COTL1	1
rs12152863	FBXL17	FBXL17		FBXL17	1
rs1217960	ENPP6(dist=23014),LINC02363(dist=100144)	ENPP6	LINC02363	-	-1
rs12199238	LOC643327(dist=246639),PXDC1(dist=6970)	LOC643327	PXDC1	-	-1
rs12199579	RBM24(dist=7587),CAP2(dist=92050)	RBM24	CAP2	-	-1
rs12203539	GRIK2(dist=2005384),HACE1(dist=652627)	GRIK2	HACE1	-	-1
rs12207455	PXDC1	PXDC1		PXDC1	1
rs12216320	LOC643327(dist=244635),PXDC1(dist=8974)	LOC643327	PXDC1	-	-1
rs12239259	SH3BP5L(dist=296)	SH3BP5L		SH3BP5L	1
rs12240813	REEP3(dist=330819),ANXA2P3(dist=869578)	REEP3	ANXA2P3	-	-1
rs12248785	LINC01435(dist=430383),XPNPEP1(dist=1365090)	LINC01435	XPNPEP1	-	-1
rs1226	KBTBD6(NM_152903:c.*2780G>A)	KBTBD6		KBTBD6	1
rs12281896	CNTN5	CNTN5		CNTN5	1
rs12287992	DRD2(dist=71161),TMPRSS5(dist=140987)	DRD2	TMPRSS5	-	-1
rs1229724	SPOCK1	SPOCK1		SPOCK1	1
rs12312641	PEX5(dist=255)	PEX5		PEX5	1
rs12314464	SCYL2(dist=13080),SLC17A8(dist=2270)	SCYL2	SLC17A8	SLC17A8	1
rs1232381	PHACTR1	PHACTR1		PHACTR1	1
rs12363522	NLRP10	NLRP10		NLRP10	1
rs1236481	BACH1	BACH1		BACH1	1
rs12366294	CCDC91(dist=302151),FAR2(dist=296961)	CCDC91	FAR2	-	-1
rs12372582	USP15	USP15		USP15	1
rs12373582	C2orf80(dist=14549),IDH1(dist=31648)	C2orf80	IDH1	RPSAP27	0
rs12373799	OST4	OST4		AGBL5	0
rs12385751	LOC105378305	LOC105378305		LNCAROD	0
rs12385766	LOC105378305	LOC105378305		LNCAROD	0
rs12412608	LINC02667(dist=163859),MGMT(dist=387112)	LINC02667	MGMT	-	-1
rs12420460	INSC(dist=149463),LINC02751(dist=156100)	INSC	LINC02751	-	-1
rs12422941	NAA25	NAA25		NAA25	1
rs12423268	HECTD4	HECTD4		HECTD4	1
rs12423463	PDZRN4	PDZRN4		PDZRN4	1
rs12424641	HECTD4	HECTD4		HECTD4	1
rs12424813	PDZRN4	PDZRN4		PDZRN4	1
rs12430537	KATNAL1	KATNAL1		KATNAL1	1
rs12431397	LOC105370401(dist=67479),LINC02332(dist=5778)	LOC105370401	LINC02332	TRAC	0
rs124440	SLC6A13	SLC6A13		SLC6A13	1
rs12455168	MEX3C(dist=78029),LINC01630(dist=116332)	MEX3C	LINC01630	-	-1
rs12458881	NEDD4L	NEDD4L		NEDD4L	1
rs12472634	SERPINE2(dist=166123),FAM124B(dist=173256)	SERPINE2	FAM124B	-	-1
rs12495540	MIR1263(dist=5703),LINC01324(dist=536836)	MIR1263	LINC01324	-	-1
rs12500182	RASGEF1B(dist=427345),HNRNPD(dist=453245)	RASGEF1B	HNRNPD	RASGEF1B	1
rs12503492	ENPP6(dist=40368),LINC02363(dist=82790)	ENPP6	LINC02363	RPL6P16	0
rs12506355	TLL1(dist=239900),SPOCK3(dist=389027)	TLL1	SPOCK3	-	-1
rs12509575	STX18-AS1	STX18-AS1		STX18-AS1	1
rs12520484	NDUFAF2	NDUFAF2		NDUFAF2	1
rs12524781	CNKSR3(dist=59577),SCAF8(dist=163116)	CNKSR3	SCAF8	-	-1
rs12525747	ADGRB3(dist=3186),LMBRD1(dist=281318)	ADGRB3	LMBRD1	ADGRB3	1
rs12528123	ADGRB3	ADGRB3		ADGRB3	1
rs12546391	SLC39A14(dist=3588),PPP3CC(dist=3255)	SLC39A14	PPP3CC	SLC39A14	1
rs12562305	FGGY	FGGY		FGGY	1
rs12566923	TSNAX-DISC1	TSNAX-DISC1		DISC1	0
rs12575056	FTH1(dist=31068),INCENP(dist=125309)	FTH1	INCENP	-	-1
rs12578421	ETV6	ETV6		ETV6	1
rs12580246	MAPKAPK5(NM_001371479:exon15:c.1384-1G>A,NM_001371480:exon15:c.1378-1G>A)	MAPKAPK5		MAPKAPK5	1
rs12583664	LINC00621(dist=127956),SGCG(dist=116183)	LINC00621	SGCG	-	-1
rs12588196	FBXO33(dist=1239054),LINC02315(dist=283158)	FBXO33	LINC02315	-	-1
rs12605904	LINC01443(dist=95971),LOC644669(dist=243829)	LINC01443	LOC644669	-	-1
rs12612199	TACR1(dist=266895),EVA1A(dist=25903)	TACR1	EVA1A	EVA1A	1
rs12612428	LINC01122	LINC01122		LINC01122	1
rs12615148	HS6ST1(dist=500940),LOC101927881(dist=44792)	HS6ST1	LOC101927881	-	-1
rs12629383	LINC01192(dist=811899),MIR1263(dist=56271)	LINC01192	MIR1263	-	-1
rs12629908	GTF2E1(dist=20800),LINC02049(dist=8312)	GTF2E1	LINC02049	NAP1L1P3	0
rs12644817	LINC02233(dist=1310589),FSTL5(dist=295519)	LINC02233	FSTL5	-	-1
rs12655730	LOC100505841(dist=103933),SNCAIP(dist=25473)	LOC100505841	SNCAIP	-	-1
rs12662888	PTK7	PTK7		PTK7	1
rs12669325	SUN1	SUN1		SUN1	1
rs12676320	LINC00589	LINC00589		LINC00589	1
rs12684167	AK3	AK3		AK3	1
rs12684467	TMEM215(dist=61307),APTX(dist=122098)	TMEM215	APTX	-	-1
rs12701653	FAM183BP(dist=2716),VPS41(dist=33169)	FAM183BP	VPS41	FAM183BP	1
rs12708974	CETP	CETP		CETP	1
rs12713413	LINC01793(dist=654255),MIR4432HG(dist=425561)	LINC01793	MIR4432HG	-	-1
rs1273821	LOC646736(dist=441378),MIR5702(dist=37270)	LOC646736	MIR5702	-	-1
rs12739065	AGBL4,BEND5	AGBL4		BEND5	0
rs12744240	ADORA1(NM_001048230:c.*646G>T,NM_000674:c.*646G>T,NM_001365066:c.*646G>T,NM_001365065:c.*646G>T)	ADORA1		MYBPH	0
rs12745248	LINC01142(dist=12198),GORAB-AS1(dist=164911)	LINC01142	GORAB-AS1	LINC01681	0
rs12748434	NRDC	NRDC		NRDC	1
rs1276711	CUBN	CUBN		CUBN	1
rs12776126	GATA3(dist=20222),LINC00708(dist=163912)	GATA3	LINC00708	-	-1
rs12789727	DSCAML1	DSCAML1		DSCAML1	1
rs12824659	LINC02444(dist=305826),LINC02882(dist=619033)	LINC02444	LINC02882	-	-1
rs12871509	AKAP11(dist=54678),LINC02341(dist=46953)	AKAP11	LINC02341	LINC02341	1
rs12876263	POLR1D	POLR1D		POLR1D	1
rs1288987	FOXP1	FOXP1		FOXP1	1
rs12901218	DAPK2	DAPK2		DAPK2	1
rs12903579	FRMD5	FRMD5		FRMD5	1
rs1290894	ZBTB20	ZBTB20		ZBTB20	1
rs12912214	DRAIC(dist=16012),PCAT29(dist=4748)	DRAIC	PCAT29	DRAIC	1
rs12913	NKD1(NM_033119:c.*734T>C)	NKD1		NKD1	1
rs12920871	LINC02140(dist=8268),LOC101927480(dist=468283)	LINC02140	LOC101927480	-	-1
rs12929759	LINC02140(dist=5836),LOC101927480(dist=470715)	LINC02140	LOC101927480	-	-1
rs12932051	CPPED1(dist=55914),SHISA9(dist=41797)	CPPED1	SHISA9	-	-1
rs1295103	KCNAB2	KCNAB2		KCNAB2	1
rs13006521	CPS1(dist=269301),ERBB4(dist=427310)	CPS1	ERBB4	-	-1
rs13008919	NRXN1	NRXN1		NRXN1	1
rs13022608	SERPINE2(dist=176939),FAM124B(dist=162440)	SERPINE2	FAM124B	-	-1
rs13034886	PDE11A(NM_001077358:c.*834C>A,NM_001077196:c.*834C>A,NM_016953:c.*834C>A,NM_001077197:c.*834C>A)	PDE11A		PDE11A	1
rs13044311	LINC01522(dist=197018),LINC00494(dist=172775)	LINC01522	LINC00494	-	-1
rs13079099	ARHGEF26-AS1	ARHGEF26-AS1		ARHGEF26-AS1	1
rs13085410	ATP13A5	ATP13A5		ATP13A5	1
rs13087917	ZNF445(dist=1105),ZNF852(dist=19962)	ZNF445	ZNF852	ZNF445	1
rs13089730	EGFEM1P	EGFEM1P		EGFEM1P	1
rs13109328	EPHA5	EPHA5		EPHA5	1
rs13125626	SPOCK3	SPOCK3		SPOCK3	1
rs13127967	JAKMIP1	JAKMIP1		JAKMIP1	1
rs13147511	LINC02472(dist=1287440),PCDH7(dist=211768)	LINC02472	PCDH7	-	-1
rs13149946	EPHA5	EPHA5		EPHA5	1
rs1315138	NPAS3	NPAS3		NPAS3	1
rs13159257	LINC01470(dist=443222),GRIA1(dist=74953)	LINC01470	GRIA1	-	-1
rs1316396	AGBL4,BEND5	AGBL4		BEND5	0
rs13189273	YTHDC2(dist=240947),KCNN2(dist=219747)	YTHDC2	KCNN2	-	-1
rs13201721	MIR4465(dist=794514),NMBR(dist=596087)	MIR4465	NMBR	-	-1
rs1320555	DAB1	DAB1		DAB1	1
rs1322991	NFIB	NFIB		NFIB	1
rs13234273	HDAC9	HDAC9		HDAC9	1
rs13236109	VKORC1L1	VKORC1L1		VKORC1L1	1
rs1324250	NRG3(dist=613063),LINC02650(dist=72164)	NRG3	LINC02650	-	-1
rs13244827	PLXNA4	PLXNA4		PLXNA4	1
rs13257039	EYA1(dist=262154),MSC(dist=31312)	EYA1	MSC	-	-1
rs1327068	LINC02789(dist=72325),NR5A2(dist=562078)	LINC02789	NR5A2	-	-1
rs132823	NUP50-DT	NUP50-DT		NUP50-DT	1
rs1329333	LINC00561(dist=795507),KCTD12(dist=149535)	LINC00561	KCTD12	-	-1
rs13298053	DENND4C	DENND4C		DENND4C	1
rs13309919	LINC01162(dist=197085),SP4(dist=208845)	LINC01162	SP4	ASS1P11	0
rs13329842	LINC01229(dist=46146),LOC102724084(dist=308469)	LINC01229	LOC102724084	-	-1
rs13333400	LINC01195(dist=155999),GRIN2A(dist=141901)	LINC01195	GRIN2A	-	-1
rs13336759	ABCC11	ABCC11		ABCC11	1
rs13344454	FXYD5(dist=2003),FAM187B(dist=52917)	FXYD5	FAM187B	FXYD5	1
rs13345062	MVB12A	MVB12A		MVB12A	1
rs13378861	KLF12	KLF12		KLF12	1
rs13381300	NDC80	NDC80		NDC80	1
rs13381810	ATP9B	ATP9B		ATP9B	1
rs13387850	CXCR4(dist=160190),THSD7B(dist=487206)	CXCR4	THSD7B	-	-1
rs13396426	HAAO(dist=92221),LINC01819(dist=143048)	HAAO	LINC01819	-	-1
rs1339738	LINC01139(dist=747787),CHRM3(dist=152764)	LINC01139	CHRM3	-	-1
rs1340052	SORCS3	SORCS3		SORCS3	1
rs13406300	THSD7B	THSD7B		THSD7B	1
rs1340867	LBR	LBR		LBR	1
rs13420950	EPHA4(dist=95014),PAX3(dist=530670)	EPHA4	PAX3	-	-1
rs13422031	RAPH1(dist=49079),CD28(dist=122095)	RAPH1	CD28	-	-1
rs13426918	CXCR4(dist=160070),THSD7B(dist=487326)	CXCR4	THSD7B	-	-1
rs13428386	NYAP2	NYAP2		NYAP2	1
rs134764	SEZ6L	SEZ6L		SEZ6L	1
rs1348566	RIC8B(dist=42554),TMEM263(dist=23852)	RIC8B	TMEM263	-	-1
rs1350214	LINC02064(dist=293318),LOC105374704(dist=191266)	LINC02064	LOC105374704	-	-1
rs1352148	EEF2KMT(dist=440201),LINC01570(dist=63148)	EEF2KMT	LINC01570	RBFOX1	0
rs1354791	OPCML	OPCML		OPCML	1
rs1359067	ATXN1	ATXN1		ATXN1	1
rs1359451	LINC02789	LINC02789		LINC02789	1
rs1361902	PKP1	PKP1		PKP1	1
rs1367457	ETAA1(dist=312640),LINC01812(dist=71325)	ETAA1	LINC01812	-	-1
rs1368056	THSD7B	THSD7B		THSD7B	1
rs1370189	NUDT12(dist=1197203),RAB9BP1(dist=339482)	NUDT12	RAB9BP1	-	-1
rs1395370	SCD5	SCD5		SCD5	1
rs1401518	GALNT13(NM_001376401:c.-12T>C,NM_001376400:c.-12T>C,NM_001376405:c.-12T>C,NM_001376404:c.-12T>C,NM_001376403:c.-12T>C,NM_001376392:c.-12T>C,NM_001301627:c.-12T>C,NM_052917:c.-12T>C,NM_001376398:c.-12T>C,NM_001376394:c.-12T>C,NM_001376402:c.-12T>C)	GALNT13		GALNT13	1
rs1402499	MIR4275(dist=106751),LINC02364(dist=70365)	MIR4275	LINC02364	-	-1
rs1404290	IGF1(dist=312249),LINC00485(dist=16471)	IGF1	LINC00485	-	-1
rs1409711	SORBS1	SORBS1		SORBS1	1
rs1416347	DAB1	DAB1		DAB1	1
rs1421879	LOC100505841(dist=51311),SNCAIP(dist=78095)	LOC100505841	SNCAIP	-	-1
rs1424497	LINC01919(dist=271588),MBD2(dist=282169)	LINC01919	MBD2	-	-1
rs1424612	TBX3(dist=1130965),MED13L(dist=143436)	TBX3	MED13L	LINC02463	0
rs1431548	GPRIN3(NM_198281:c.*359G>A)	GPRIN3		GPRIN3	1
rs1434094	OSBPL6	OSBPL6		OSBPL6	1
rs1434245	TMCC3(dist=159809),MIR492(dist=24032)	TMCC3	MIR492	-	-1
rs1444554	STMN2(dist=22001),HEY1(dist=75851)	STMN2	HEY1	-	-1
rs1445788	MIR8056(dist=9309),LOC285593(dist=222789)	MIR8056	LOC285593	-	-1
rs1446120	PCSK6(dist=75606),LINC02348(dist=37196)	PCSK6	LINC02348	SNRPCP18	0
rs1448572	LOC400940(dist=223579),LINC01247(dist=154199)	LOC400940	LINC01247	-	-1
rs1455434	C19orf54,SNRPA(dist=62)	C19orf54		SNRPA	0
rs1469945	DSC1(dist=26313),DSG1(dist=128991)	DSC1	DSG1	-	-1
rs1472201	SHROOM3(dist=88970),SOWAHB(dist=21930)	SHROOM3	SOWAHB	-	-1
rs1473730	ATXN1-AS1(dist=151436),STMND1(dist=183731)	ATXN1-AS1	STMND1	-	-1
rs1475712	SLC2A10(dist=127039),EYA2(dist=31239)	SLC2A10	EYA2	RN7SKP33	0
rs1477069	ADAMTS14	ADAMTS14		ADAMTS14	1
rs1477908	MMP16	MMP16		MMP16	1
rs1490687	LINC00692(dist=632953),LRRC3B(dist=116158)	LINC00692	LRRC3B	-	-1
rs1492081	AGTR1(dist=16167),CPB1(dist=68641)	AGTR1	CPB1	-	-1
rs1495934	MTUS2	MTUS2		MTUS2	1
rs1504698	LMX1A	LMX1A		LMX1A	1
rs1506788	ETNK1(dist=30247),LOC101928441(dist=454724)	ETNK1	LOC101928441	LINC02955	0
rs1513697	QRFPR(dist=31592),ANXA5(dist=255336)	QRFPR	ANXA5	-	-1
rs1520132	AADACL2	AADACL2		AADACL2	1
rs1528197	CADPS	CADPS		CADPS	1
rs1529409	DYSF	DYSF		DYSF	1
rs1531362	NCOA2	NCOA2		NCOA2	1
rs1532303	MIR548H2(dist=9457),LOC105371083(dist=25825)	MIR548H2	LOC105371083	Y_RNA	0
rs1535435	AHI1	AHI1		AHI1	1
rs1556498	LINC01681(dist=21069),LINC01142(dist=8766)	LINC01681	LINC01142	LINC01681	1
rs1557122	LOC100506023	LOC100506023		-	-1
rs1560922	ATP2B2-IT2(dist=115080),LINC00606(dist=17455)	ATP2B2-IT2	LINC00606	-	-1
rs1566224	ESRRG	ESRRG		ESRRG	1
rs1568555	FOXP1	FOXP1		FOXP1	1
rs157445	LOC101928858(dist=237456),LINC02219(dist=151362)	LOC101928858	LINC02219	-	-1
rs1587312	LINC01991(dist=57662),LPP-AS2(dist=117137)	LINC01991	LPP-AS2	-	-1
rs1587563	CNOT6L	CNOT6L		CNOT6L	1
rs1603856	SCAPER	SCAPER		SCAPER	1
rs1605404	TAMM41(dist=7091),SYN2(dist=150384)	TAMM41	SYN2	-	-1
rs1609181	KCND2	KCND2		KCND2	1
rs1611133	ZNRD1ASP(dist=6552),HCP5B(dist=30290)	ZNRD1ASP	HCP5B	-	-1
rs1611750	ZNRD1ASP(dist=11948),HCP5B(dist=24894)	ZNRD1ASP	HCP5B	-	-1
rs1614475	SERPINB7	SERPINB7		SERPINB7	1
rs1626391	STK24-AS1(dist=100473),SLC15A1(dist=4487)	STK24-AS1	SLC15A1	SLC15A1	1
rs1647967	SNX19(dist=157307),NTM(dist=296829)	SNX19	NTM	-	-1
rs1651349	LINC01331(dist=1151),ENC1(dist=89279)	LINC01331	ENC1	LINC01331	1
rs1660882	SHANK2(dist=145750),ACTE1P(dist=7419)	SHANK2	ACTE1P	ACTE1P	1
rs1667601	MOB1A(dist=49)	MOB1A		MOB1A	1
rs167275	NAV3	NAV3		NAV3	1
rs1678198	SP100	SP100		SP100	1
rs16829308	NCKAP5(dist=211631),MGAT5(dist=339841)	NCKAP5	MGAT5	-	-1
rs16831128	FAM201B(dist=32536),GPR39(dist=29986)	FAM201B	GPR39	-	-1
rs16840439	SPTA1	SPTA1		SPTA1	1
rs16843957	MIR181A1HG	MIR181A1HG		MIR181A1HG	1
rs16845308	TNFSF18(NM_005092:c.*675C>A)	TNFSF18		TNFSF18	1
rs16852125	LINC01737(dist=44354),COG2(dist=2544)	LINC01737	COG2	COG2	1
rs16855996	MIR4261(dist=39264),HPCAL1(dist=70969)	MIR4261	HPCAL1	-	-1
rs16856152	TSNAX-DISC1	TSNAX-DISC1		DISC1	0
rs16857041	SIPA1L2	SIPA1L2		SIPA1L2	1
rs16863407	EPHA4(dist=547293),PAX3(dist=78391)	EPHA4	PAX3	-	-1
rs16866884	MBOAT2(dist=83949),ASAP2(dist=119132)	MBOAT2	ASAP2	-	-1
rs16870907	TAP2(NM_018833:c.*259G>A)	TAP2		TAP2	1
rs16879792	MTRR(dist=159094),LINC02226(dist=273276)	MTRR	LINC02226	-	-1
rs16908481	PAG1	PAG1		PAG1	1
rs169172	SRSF11	SRSF11		SRSF11	1
rs16919021	REEP3(dist=301810),ANXA2P3(dist=898587)	REEP3	ANXA2P3	-	-1
rs16921966	AK3	AK3		AK3	1
rs169251	UBE2QL1	UBE2QL1		UBE2QL1	1
rs16927061	CD44	CD44		CD44	1
rs16928923	KRAS(dist=223308),LMNTD1(dist=1845)	KRAS	LMNTD1	LMNTD1	1
rs16943606	LINC00353(dist=351345),LINC00559(dist=144489)	LINC00353	LINC00559	-	-1
rs16945974	ABCC11	ABCC11		ABCC11	1
rs16945988	ABCC11	ABCC11		ABCC11	1
rs16945990	ABCC11	ABCC11		ABCC11	1
rs16946014	ABCC11	ABCC11		ABCC11	1
rs16948046	ZNF609	ZNF609		ZNF609	1
rs16951961	ITGA11	ITGA11		ITGA11	1
rs16956600	TK2	TK2		TK2	1
rs16958594	TANGO6	TANGO6		TANGO6	1
rs16974689	HS3ST2(dist=34943),USP31(dist=110126)	HS3ST2	USP31	-	-1
rs16978950	PIWIL3(dist=2657),SGSM1(dist=28834)	PIWIL3	SGSM1	PIWIL3	1
rs16983785	MAP3K7CL	MAP3K7CL		MAP3K7CL	1
rs1698507	LRFN5(dist=779011),FSCB(dist=1820591)	LRFN5	FSCB	-	-1
rs16991645	RSPO4(dist=104170),PSMF1(dist=6748)	RSPO4	PSMF1	-	-1
rs16993064	SLC52A3	SLC52A3		SLC52A3	1
rs1699889	LINC01630(dist=105074),DCC(dist=672654)	LINC01630	DCC	-	-1
rs17008835	MTARC1	MTARC1		MTARC1	1
rs17011666	MIA3	MIA3		MIA3	1
rs17022809	AFF3	AFF3		AFF3	1
rs17035515	CRBN(dist=507296),LOC100130207(dist=13801)	CRBN	LOC100130207	-	-1
rs17039395	MYT1L	MYT1L		MYT1L	1
rs17040932	LINC02233(dist=1569152),FSTL5(dist=36956)	LINC02233	FSTL5	-	-1
rs17048852	LOC101927881(dist=1144),LINC01854(dist=372301)	LOC101927881	LINC01854	-	-1
rs17048931	LOC101927881(dist=114616),LINC01854(dist=258829)	LOC101927881	LINC01854	-	-1
rs17051353	QRFPR(dist=59486),ANXA5(dist=227442)	QRFPR	ANXA5	-	-1
rs17051925	LINC00421(dist=28972),TPTE2(dist=47158)	LINC00421	TPTE2	PARP4P2	0
rs17053475	SPOCK3(dist=442284),ANXA10(dist=415663)	SPOCK3	ANXA10	-	-1
rs17058017	GALNTL6	GALNTL6		GALNTL6	1
rs17060857	PPP3CC(dist=634)	PPP3CC		PPP3CC	1
rs17061627	OSTF1(dist=574516),PCSK5(dist=168863)	OSTF1	PCSK5	OTX2P1	0
rs17069204	OSTM1(dist=623)	OSTM1		OSTM1	1
rs17075971	ABHD5(dist=8554),MIR138-1(dist=371287)	ABHD5	MIR138-1	-	-1
rs17086345	EPHA5-AS1(dist=67120),MIR1269A(dist=516318)	EPHA5-AS1	MIR1269A	-	-1
rs17086504	CAST	CAST		CAST	1
rs17086863	LOC100505797(dist=196990),LINC02864(dist=75669)	LOC100505797	LINC02864	-	-1
rs17099217	DNAI3	DNAI3		DNAI3	1
rs17103888	LINC02420(dist=59664),LINC02408(dist=17859)	LINC02420	LINC02408	LINC02408	1
rs17104103	FAM71D	FAM71D		GARIN2	0
rs17106449	ZFP36L1(dist=76731),ACTN1(dist=1154)	ZFP36L1	ACTN1	ACTN1	1
rs17117721	LINC02301(dist=236792),NONE(dist=NONE)	LINC02301		-	-1
rs17121745	DNAI3	DNAI3		DNAI3	1
rs17124282	LINC01435(dist=259712),XPNPEP1(dist=1535761)	LINC01435	XPNPEP1	-	-1
rs17125437	PTGER2(dist=37379),TXNDC16(dist=64616)	PTGER2	TXNDC16	-	-1
rs17131753	LINC01781(dist=562024),ADGRL2(dist=97380)	LINC01781	ADGRL2	-	-1
rs17132378	LINC00702	LINC00702		LINC00702	1
rs17134653	SDK1	SDK1		SDK1	1
rs17137008	PXDC1	PXDC1		PXDC1	1
rs17138914	HDAC9	HDAC9		HDAC9	1
rs17141187	LINC02214(dist=388580),LINC00992(dist=264723)	LINC02214	LINC00992	-	-1
rs17142627	LOC100506098(dist=36444),LOC101927769(dist=38565)	LOC100506098	LOC101927769	-	-1
rs17146783	PRR16	PRR16		PRR16	1
rs17149204	CFAP77	CFAP77		CFAP77	1
rs17151710	LINC01170	LINC01170		LINC01170	1
rs17152198	SLCO6A1(dist=79328),LINC00492(dist=3039)	SLCO6A1	LINC00492	LINC00492	1
rs17165334	VPS50(dist=23139),CALCR(dist=40224)	VPS50	CALCR	-	-1
rs17170255	BBS9	BBS9		BBS9	1
rs17189362	ABCC4	ABCC4		ABCC4	1
rs17224699	ITGA4	ITGA4		ITGA4	1
rs17242662	PNP(dist=5421),RNASE10(dist=21723)	PNP	RNASE10	-	-1
rs17252737	NREP-AS1(dist=105010),EPB41L4A(dist=20124)	NREP-AS1	EPB41L4A	-	-1
rs17310169	PAPOLA(dist=138421),LINC02299(dist=35654)	PAPOLA	LINC02299	-	-1
rs17331746	ELOVL7	ELOVL7		ELOVL7	1
rs17333442	YTHDC2(dist=16069),KCNN2(dist=444625)	YTHDC2	KCNN2	-	-1
rs17383551	ZBTB17(dist=12099),SRARP(dist=16005)	ZBTB17	SRARP	-	-1
rs17388944	LINC02465(dist=16093),LINC02479(dist=404900)	LINC02465	LINC02479	LINC02465	1
rs17398057	TBC1D2B	TBC1D2B		TBC1D2B	1
rs17409195	TTC28	TTC28		TTC28	1
rs17416058	RASSF10(dist=54770),ARNTL(dist=209764)	RASSF10	ARNTL	-	-1
rs174570	FADS2	FADS2		FADS2	1
rs17479287	LAMC1(dist=28695),LAMC2(dist=11977)	LAMC1	LAMC2	-	-1
rs17482558	LINC01685(dist=138275),RRAGC(dist=223440)	LINC01685	RRAGC	-	-1
rs174868	LOC101927495	LOC101927495		-	-1
rs17495923	LINC01758(dist=14504),LRRC7(dist=118009)	LINC01758	LRRC7	-	-1
rs17525508	MIR4510(dist=15614),CDIN1(dist=637089)	MIR4510	CDIN1	-	-1
rs17528254	LOC105374972(dist=1259694),NRSN1(dist=148596)	LOC105374972	NRSN1	-	-1
rs17576970	C4orf19	C4orf19		C4orf19	1
rs17579464	DAB1	DAB1		DAB1	1
rs17586603	ARMC9	ARMC9		ARMC9	1
rs17591178	GUCY1B2	GUCY1B2		GUCY1B2	1
rs17599262	FSTL5	FSTL5		FSTL5	1
rs1760921	PARP2	PARP2		PARP2	1
rs1766840	EXOC2	EXOC2		EXOC2	1
rs1768047	STK24-AS1(dist=97284),SLC15A1(dist=7676)	STK24-AS1	SLC15A1	RN7SL60P	0
rs17695527	PSD3	PSD3		PSD3	1
rs17700406	TIGAR(NM_020375:c.*741T>C)	TIGAR		TIGAR	1
rs17715748	MIR548A1HG(dist=263273),LOC101928519(dist=82372)	MIR548A1HG	LOC101928519	-	-1
rs17716154	MIR548A1HG(dist=294083),LOC101928519(dist=51562)	MIR548A1HG	LOC101928519	-	-1
rs17721032	TTC7B	TTC7B		TTC7B	1
rs17724303	ARHGEF37(dist=6456),PPARGC1B(dist=88887)	ARHGEF37	PPARGC1B	-	-1
rs17734290	TNKS(dist=40367),MIR124-1HG(dist=77351)	TNKS	MIR124-1HG	-	-1
rs17736370	KCNG4	KCNG4		KCNG4	1
rs17752493	LINC01630(dist=206230),DCC(dist=571498)	LINC01630	DCC	-	-1
rs17758256	ACTN1-AS1(dist=59064),DCAF5(dist=4354)	ACTN1-AS1	DCAF5	DCAF5	1
rs17761305	IGFBP7	IGFBP7		IGFBP7	1
rs1777089	LRFN5(dist=788991),FSCB(dist=1810611)	LRFN5	FSCB	-	-1
rs177910	CCDC91(dist=223287),FAR2(dist=375825)	CCDC91	FAR2	-	-1
rs17794036	NONE(dist=NONE),LINC00290(dist=626525)		LINC00290	-	-1
rs17798574	LOC105372028(dist=102943),LINC01894(dist=63186)	LOC105372028	LINC01894	-	-1
rs1780555	RAP1A	RAP1A		RAP1A	1
rs17809491	SOCS6	SOCS6		SOCS6	1
rs17809756	IQCJ-SCHIP1(dist=14929),IL12A-AS1(dist=1106)	IQCJ-SCHIP1	IL12A-AS1	IL12A-AS1	1
rs17810546	IL12A-AS1	IL12A-AS1		IL12A-AS1	1
rs1782671	STK24-AS1(dist=102240),SLC15A1(dist=2720)	STK24-AS1	SLC15A1	SLC15A1	1
rs17829192	RAD51B	RAD51B		RAD51B	1
rs17834557	MSI2	MSI2		MSI2	1
rs17836920	LINC00469(dist=254250),RPL38(dist=120891)	LINC00469	RPL38	LINC02074	0
rs1792331	SHANK2(dist=145324),ACTE1P(dist=7845)	SHANK2	ACTE1P	ACTE1P	1
rs1815804	LPIN2(dist=32287),MYOM1(dist=21376)	LPIN2	MYOM1	-	-1
rs1816975	LOC400940(dist=316029),LINC01247(dist=61749)	LOC400940	LINC01247	-	-1
rs1822784	GABRB2(dist=101626),GABRA6(dist=35691)	GABRB2	GABRA6	GABRA6	1
rs1836983	ZFP36L1(dist=48882),ACTN1(dist=29003)	ZFP36L1	ACTN1	-	-1
rs1839412	LINC01192(dist=836348),MIR1263(dist=31822)	LINC01192	MIR1263	-	-1
rs1839943	LINC01192(dist=796613),MIR1263(dist=71557)	LINC01192	MIR1263	-	-1
rs185037	CNGB1	CNGB1		CNGB1	1
rs185205	ARHGAP26	ARHGAP26		ARHGAP26	1
rs185580	RGSL1	RGSL1		RGSL1	1
rs1859157	CXXC4-AS1	CXXC4-AS1		CXXC4-AS1	1
rs1867951	C4orf33	C4orf33		C4orf33	1
rs1869710	C19orf54(NM_001353805:c.-5787G>A,NM_001353806:c.-667G>A,NM_001353808:c.-5809G>A,NM_001353809:c.-667G>A,NM_001353807:c.-5809G>A,NM_198476:c.-667G>A)	C19orf54		SNRPA	0
rs1870843	CDH13	CDH13		CDH13	1
rs1883345	AJAP1(dist=30074),MIR4689(dist=1040076)	AJAP1	MIR4689	-	-1
rs1884537	DLK1(dist=47428),MIR2392(dist=28839)	DLK1	MIR2392	MEG3	0
rs1885305	RASSF2	RASSF2		RASSF2	1
rs1888897	KLHL1	KLHL1		KLHL1	1
rs1894647	CAMTA1	CAMTA1		CAMTA1	1
rs1898089	LRMDA	LRMDA		LRMDA	1
rs1909143	TMTC1(dist=249153),IPO8(dist=595070)	TMTC1	IPO8	-	-1
rs1909147	TMTC1(dist=234595),IPO8(dist=609628)	TMTC1	IPO8	-	-1
rs191793	AQP9(dist=175553),LIPC(dist=70527)	AQP9	LIPC	ALDH1A2	0
rs1921019	CRBN(dist=514053),LOC100130207(dist=7044)	CRBN	LOC100130207	-	-1
rs1923648	HEAT2(dist=712886),GPAM(dist=318383)	HEAT2	GPAM	-	-1
rs1926872	COLGALT2(dist=11613),TSEN15(dist=2389)	COLGALT2	TSEN15	TSEN15	1
rs1931646	LINC02542	LINC02542		LINC02542	1
rs1933927	UTRN(dist=168182),EPM2A(dist=604089)	UTRN	EPM2A	-	-1
rs1934379	AGBL4,BEND5	AGBL4		BEND5	0
rs1937590	RGS17(dist=584478),OPRM1(dist=294736)	RGS17	OPRM1	-	-1
rs1948450	MYRFL	MYRFL		MYRFL	1
rs1951169	SFTA3	SFTA3		SFTA3	1
rs1951884	LRFN5	LRFN5		LRFN5	1
rs1953314	CCDC3	CCDC3		CCDC3	1
rs1956307	LINC00648(dist=21112),RPS29(dist=1752377)	LINC00648	RPS29	-	-1
rs1956481	STXBP6(dist=1236168),NOVA1(dist=156625)	STXBP6	NOVA1	-	-1
rs1956894	LOC101927045	LOC101927045		-	-1
rs196426	NCMAP-DT	NCMAP-DT		RCAN3	0
rs1966778	PITPNM3	PITPNM3		PITPNM3	1
rs1977101	NBL1(dist=3945),HTR6(dist=2474)	NBL1	HTR6	HTR6	1
rs1981361	GRHL2	GRHL2		GRHL2	1
rs198182	PRKCB	PRKCB		PRKCB	1
rs1989949	HECTD4	HECTD4		HECTD4	1
rs1990347	TPK1(dist=820417),CNTNAP2(dist=1117800)	TPK1	CNTNAP2	-	-1
rs1990855	MYT1L	MYT1L		MYT1L	1
rs1991426	GRID1	GRID1		GRID1	1
rs1992987	LINC01192(dist=828491),MIR1263(dist=39679)	LINC01192	MIR1263	-	-1
rs1993761	LINC00693(dist=49210),RBMS3-AS3(dist=456647)	LINC00693	RBMS3-AS3	RBMS3	0
rs1994683	LINC00923	LINC00923		LINC00923	1
rs1998328	LINC00702	LINC00702		LINC00702	1
rs2000191	PRL(dist=201684),HDGFL1(dist=65047)	PRL	HDGFL1	CASC15	0
rs2007762	KCNIP4	KCNIP4		KCNIP4	1
rs2022065	TRIM10(NM_006778:c.*286G>A,NM_052828:c.*5G>A)	TRIM10		TRIM40	0
rs2044906	LOC285000(dist=13320),NCK2(dist=121033)	LOC285000	NCK2	-	-1
rs2047409	TET2-AS1	TET2-AS1		TET2	0
rs2055603	CNTN5	CNTN5		CNTN5	1
rs2058112	ADIPOR2	ADIPOR2		ADIPOR2	1
rs2059710	BCL11A(dist=57367),PAPOLG(dist=145247)	BCL11A	PAPOLG	-	-1
rs2061359	CCDC178	CCDC178		CCDC178	1
rs206262	OTOL1(dist=1418739),LINC01192(dist=254562)	OTOL1	LINC01192	-	-1
rs206374	MARCHF4(dist=186)	MARCHF4		MARCHF4	1
rs206375	LINC01963(dist=35123),MARCHF4(dist=2550)	LINC01963	MARCHF4	MARCHF4	1
rs206435	VAPA(dist=394631),LINC01254(dist=50481)	VAPA	LINC01254	-	-1
rs2064546	SLC25A21	SLC25A21		SLC25A21	1
rs2068147	EPB41L2	EPB41L2		EPB41L2	1
rs2073519	ATXN1	ATXN1		ATXN1	1
rs207407	EHD3(dist=45198),XDH(dist=19672)	EHD3	XDH	-	-1
rs2076098	CBX6(dist=78872),APOBEC3A_B(dist=6434)	CBX6	APOBEC3A_B	APOBEC3A	0
rs207818	MARCHF4	MARCHF4		MARCHF4	1
rs207822	MARCHF4	MARCHF4		MARCHF4	1
rs207840	LINC01963(dist=18234),MARCHF4(dist=19439)	LINC01963	MARCHF4	-	-1
rs2078478	PRDM7	PRDM7		PRDM7	1
rs207887	XRCC5(dist=4152),LINC01963(dist=6444)	XRCC5	LINC01963	XRCC5	1
rs2080400	LINC01799(dist=61951),LINC01828(dist=53029)	LINC01799	LINC01828	-	-1
rs2082224	TGFBR2	TGFBR2		TGFBR2	1
rs2091181	KLK14(dist=5097),CTU1(dist=8299)	KLK14	CTU1	-	-1
rs2105913	TNR	TNR		TNR	1
rs2106358	LINC02112	LINC02112		LINC02112	1
rs2109525	BBS9	BBS9		BBS9	1
rs2124486	MEX3C(dist=190978),LINC01630(dist=3383)	MEX3C	LINC01630	LINC01630	1
rs2129245	LONP2(NM_031490:c.*4125A>G,NM_001300948:c.*4125A>G)	LONP2		LONP2	1
rs2150279	LOC101927620(dist=649342),MIR5580(dist=141557)	LOC101927620	MIR5580	LINC02331	0
rs2152686	ANKRD26P3	ANKRD26P3		ANKRD26P3	1
rs2160302	LOC102723373	LOC102723373		-	-1
rs216163	MYH11	MYH11		MYH11	1
rs2173755	CXCL13(dist=16571),CNOT6L(dist=84982)	CXCL13	CNOT6L	-	-1
rs2182406	FOXI2(dist=27218),CLRN3(dist=109440)	FOXI2	CLRN3	-	-1
rs2186238	GNG12-AS1	GNG12-AS1		GNG12-AS1	1
rs219641	CYYR1-AS1	CYYR1-AS1		CYYR1	0
rs2198050	NME8	NME8		NME8	1
rs2198280	LINC01192(dist=774875),MIR1263(dist=93295)	LINC01192	MIR1263	-	-1
rs2219828	SLCO1B1	SLCO1B1		SLCO1B1	1
rs2219872	GRIP1	GRIP1		GRIP1	1
rs2223610	MROH9	MROH9		MROH9	1
rs2223954	PLCB1	PLCB1		PLCB1	1
rs2226775	CYYR1(dist=77563),ADAMTS1(dist=184906)	CYYR1	ADAMTS1	-	-1
rs2228035	TEP1	TEP1		TEP1	1
rs2230912	P2RX7	P2RX7		P2RX7	1
rs2233156	MIA	MIA		MIA	1
rs2235749	PDYN-AS1	PDYN-AS1		PDYN	0
rs2240853	TARP(dist=61449),TRG-AS1(dist=6481)	TARP	TRG-AS1	TRGV8	0
rs2242423	ADARB2	ADARB2		ADARB2	1
rs2246710	SLC17A6	SLC17A6		SLC17A6	1
rs2248232	ENPP6(dist=33539),LINC02363(dist=89619)	ENPP6	LINC02363	RPL6P16	0
rs2248611	MIR548XHG(dist=1067402),LINC01683(dist=66061)	MIR548XHG	LINC01683	-	-1
rs2249938	NTSR1	NTSR1		NTSR1	1
rs2251521	SORCS1(dist=546867),LINC01435(dist=160004)	SORCS1	LINC01435	LINC01435	1
rs225842	PRKD1(dist=155883),G2E3-AS1(dist=354262)	PRKD1	G2E3-AS1	-	-1
rs2267558	RAB31	RAB31		RAB31	1
rs2270502	IRF8	IRF8		IRF8	1
rs2271079	UEVLD	UEVLD		UEVLD	1
rs2271406	CGNL1	CGNL1		CGNL1	1
rs2272762	R3HCC1	R3HCC1		R3HCC1	1
rs2273912	IPO4	IPO4		IPO4	1
rs2276437	SNX19(dist=185370),NTM(dist=268766)	SNX19	NTM	-	-1
rs2283332	VWF	VWF		VWF	1
rs2294013	ANXA13	ANXA13		ANXA13	1
rs2294248	TMX4	TMX4		TMX4	1
rs2297319	SLC15A1	SLC15A1		SLC15A1	1
rs2300461	ACACB	ACACB		ACACB	1
rs2301594	ATXN1	ATXN1		ATXN1	1
rs2301723	RPL6	RPL6		RPL6	1
rs2303748	CDH12	CDH12		CDH12	1
rs2326036	NONE(dist=NONE),LINC00971(dist=22454)		LINC00971	-	-1
rs2331215	SEZ6L	SEZ6L		SEZ6L	1
rs2332152	DHRS4L2	DHRS4L2		DHRS4L2	1
rs2332928	MSI2	MSI2		MSI2	1
rs236585	KCNJ2(dist=26330),CASC17(dist=891402)	KCNJ2	CASC17	-	-1
rs236587	KCNJ2(dist=27732),CASC17(dist=890000)	KCNJ2	CASC17	-	-1
rs2378013	MIR548F3	MIR548F3		-	-1
rs2378358	LINC01991(dist=60753),LPP-AS2(dist=114046)	LINC01991	LPP-AS2	-	-1
rs238340	DGKH(dist=4237),AKAP11(dist=25018)	DGKH	AKAP11	DGKH	1
rs2390944	MIR2054(dist=521985),INTU(dist=1603665)	MIR2054	INTU	-	-1
rs239239	ASCC3	ASCC3		ASCC3	1
rs2398459	TMEM132D	TMEM132D		TMEM132D	1
rs2402118	MET	MET		MET	1
rs2405853	LINC02118(dist=393884),PELO(dist=350123)	LINC02118	PELO	-	-1
rs2410845	XXYLT1	XXYLT1		XXYLT1	1
rs2418004	LDHB(dist=26510),KCNJ8(dist=80590)	LDHB	KCNJ8	LDHB	1
rs2436631	ACACB	ACACB		ACACB	1
rs2444785	SNORD28B(dist=63686),ARID1B(dist=333517)	SNORD28B	ARID1B	-	-1
rs2453805	MIR4278(dist=961)	MIR4278		LINC02236	0
rs2456220	ITGA1	ITGA1		ITGA1	1
rs2477875	RGSL1	RGSL1		RGSL1	1
rs2478143	PLXDC2	PLXDC2		PLXDC2	1
rs2484979	ABCC4(dist=18791),CLDN10(dist=113357)	ABCC4	CLDN10	-	-1
rs2487703	KIFBP	KIFBP		KIFBP	1
rs2488099	PHACTR2	PHACTR2		PHACTR2	1
rs2505331	PTCHD3(dist=73114),RAB18(dist=16822)	PTCHD3	RAB18	-	-1
rs2510464	LINC01488(dist=125739),CCND1(dist=21874)	LINC01488	CCND1	-	-1
rs2537761	KLRD1(dist=1491),LINC02617(dist=1761)	KLRD1	LINC02617	KLRD1	1
rs2545763	EGLN2	EGLN2		EGLN2	1
rs2545771	CYP2T1P(dist=7679),CYP2A6(dist=24762)	CYP2T1P	CYP2A6	CYP2F2P	0
rs2593693	SLC17A6	SLC17A6		SLC17A6	1
rs2593696	SLC17A6(dist=648)	SLC17A6		SLC17A6	1
rs2611583	CHRNA7(dist=49122),GOLGA8K(dist=167445)	CHRNA7	GOLGA8K	-	-1
rs261796	RGS7	RGS7		RGS7	1
rs2621416	HLA-DQB2(dist=10559),HLA-DOB(dist=38672)	HLA-DQB2	HLA-DOB	-	-1
rs2623099	STAG1	STAG1		STAG1	1
rs2625322	NAV2	NAV2		NAV2	1
rs262764	LOC102546299(dist=1102914),LINC01947(dist=1259324)	LOC102546299	LINC01947	-	-1
rs262775	LOC102546299(dist=1109284),LINC01947(dist=1252954)	LOC102546299	LINC01947	-	-1
rs264553	ROBO2	ROBO2		ROBO2	1
rs2647911	C12orf66	C12orf66		KICS2	0
rs2653309	LINC02041(dist=97214),SST(dist=121749)	LINC02041	SST	-	-1
rs2654877	PLD5(dist=25575),LINC01347(dist=506042)	PLD5	LINC01347	-	-1
rs2658547	TSG101	TSG101		TSG101	1
rs266549	RGSL1	RGSL1		RGSL1	1
rs2667609	WWOX	WWOX		WWOX	1
rs2682963	FHIT	FHIT		FHIT	1
rs2701129	NR4A1	NR4A1		NR4A1	1
rs2709922	SEMA3E	SEMA3E		SEMA3E	1
rs2728609	AEBP2(dist=490112),LINC02398(dist=2346)	AEBP2	LINC02398	-	-1
rs2740354	VPS53(dist=14826),TLCD3A(dist=2881)	VPS53	TLCD3A	TLCD3A	1
rs2756103	ABCC2	ABCC2		ABCC2	1
rs2756104	ABCC2	ABCC2		ABCC2	1
rs2756105	ABCC2	ABCC2		ABCC2	1
rs2756107	ABCC2	ABCC2		ABCC2	1
rs2788712	DAB1	DAB1		DAB1	1
rs2792644	MLIP	MLIP		MLIP	1
rs2802388	STK24-AS1(dist=100018),SLC15A1(dist=4942)	STK24-AS1	SLC15A1	SLC15A1	1
rs2802390	SLC15A1	SLC15A1		SLC15A1	1
rs2804400	ABCC2	ABCC2		ABCC2	1
rs2823227	NRIP1(dist=245601),USP25(dist=419331)	NRIP1	USP25	-	-1
rs2825294	MIR548XHG(dist=271964),LINC01683(dist=861499)	MIR548XHG	LINC01683	-	-1
rs2826862	NCAM2	NCAM2		NCAM2	1
rs2830402	CYYR1(dist=121095),ADAMTS1(dist=141374)	CYYR1	ADAMTS1	-	-1
rs2831145	LINC00113	LINC00113		LINC00113	1
rs2833293	TIAM1	TIAM1		TIAM1	1
rs2833295	TIAM1	TIAM1		TIAM1	1
rs2833385	TIAM1	TIAM1		TIAM1	1
rs2834209	IFNAR1(dist=20624),IFNGR2(dist=22408)	IFNAR1	IFNGR2	-	-1
rs2837078	SH3BGR(dist=50598),B3GALT5-AS1(dist=31044)	SH3BGR	B3GALT5-AS1	B3GALT5	0
rs2838015	FAM3B	FAM3B		FAM3B	1
rs2856336	ETV6	ETV6		ETV6	1
rs2868278	RASGEF1B(dist=529607),HNRNPD(dist=350983)	RASGEF1B	HNRNPD	RASGEF1B	1
rs2869291	WDFY3-AS2(dist=150965),ARHGAP24(dist=315442)	WDFY3-AS2	ARHGAP24	-	-1
rs28705982	ANXA6	ANXA6		ANXA6	1
rs2879027	CARTPT(dist=187389),MAP1B(dist=199041)	CARTPT	MAP1B	-	-1
rs2886920	CXCL8(dist=17512),CXCL6(dist=75450)	CXCL8	CXCL6	-	-1
rs2893160	MIR2054(dist=513098),INTU(dist=1612552)	MIR2054	INTU	-	-1
rs2900636	ADAMTS17	ADAMTS17		ADAMTS17	1
rs2901136	LOC100507373	LOC100507373		ADGRL1	0
rs2907465	TANC2	TANC2		TANC2	1
rs2908786	LOC102723373(dist=957)	LOC102723373		MPHOSPH10P1	0
rs2914830	COTL1	COTL1		COTL1	1
rs2933610	SEMA6A-AS2(dist=84531),LINC02214(dist=47571)	SEMA6A-AS2	LINC02214	-	-1
rs293799	CCDC50	CCDC50		CCDC50	1
rs2962461	CDH8(dist=726579),NONE(dist=NONE)	CDH8		-	-1
rs2965890	C16orf72(dist=151773),LINC02177(dist=82180)	C16orf72	LINC02177	-	-1
rs2967553	RBFOX1(dist=56943),TMEM114(dist=767286)	RBFOX1	TMEM114	-	-1
rs2971400	ZMYM1(dist=52478),SFPQ(dist=14600)	ZMYM1	SFPQ	-	-1
rs2982531	DEPDC1-AS1(dist=49720),LINC01707(dist=467551)	DEPDC1-AS1	LINC01707	-	-1
rs2987583	LOC100506207	LOC100506207		HULC	0
rs2987586	LOC100506207	LOC100506207		HULC	0
rs2990634	LINC01142	LINC01142		LINC01142	1
rs299169	NLRP11	NLRP11		NLRP11	1
rs2994232	LOC100422212(dist=112444),PBX1(dist=1022996)	LOC100422212	PBX1	-	-1
rs2997248	LINC01561(dist=155643),WDR11-AS1(dist=6046)	LINC01561	WDR11-AS1	LINC02930	0
rs3003133	MYT1	MYT1		MYT1	1
rs3004126	CST13P(dist=1574),CST9L(dist=21141)	CST13P	CST9L	CST9LP1	0
rs300486	NAV3	NAV3		NAV3	1
rs300992	POU1F1(dist=15804),HTR1F(dist=500318)	POU1F1	HTR1F	-	-1
rs3019087	MIR4471(dist=950)	MIR4471		-	-1
rs305413	LINC01364(dist=394778),PKN2-AS1(dist=771080)	LINC01364	PKN2-AS1	PKN2-AS1	1
rs3059	POLR2L(NM_021128:c.*53G>A)	POLR2L		CD151	0
rs3088379	MRPL37	MRPL37		SSBP3	0
rs309026	CCDC91(dist=196835),FAR2(dist=402277)	CCDC91	FAR2	-	-1
rs3093009	CCR6	CCR6		CCR6	1
rs3093319	IL21R	IL21R		IL21R	1
rs3095574	LOC102723373	LOC102723373		-	-1
rs3101011	LINC02064(dist=308038),LOC105374704(dist=176546)	LINC02064	LOC105374704	-	-1
rs3118505	TMEM240	TMEM240		ATAD3A	0
rs31193	EBF1	EBF1		EBF1	1
rs3121324	LINC02623(dist=10007),LINC01264(dist=94950)	LINC02623	LINC01264	-	-1
rs3121327	LINC02623(dist=18777),LINC01264(dist=86180)	LINC02623	LINC01264	-	-1
rs315440	MIR365B(dist=82708),COPRS(dist=193643)	MIR365B	COPRS	-	-1
rs316507	LINC01846(dist=514153),RGMB(dist=93240)	LINC01846	RGMB	DDX18P4	0
rs3177448	NONE			-	-1
rs318074	PLCXD3	PLCXD3		PLCXD3	1
rs321896	MEX3C(dist=185508),LINC01630(dist=8853)	MEX3C	LINC01630	LINC01630	1
rs333688	PLXDC2	PLXDC2		PLXDC2	1
rs336350	INPP4B	INPP4B		INPP4B	1
rs34496915	MIR548A1HG(dist=289792),LOC101928519(dist=55853)	MIR548A1HG	LOC101928519	-	-1
rs3519	HECTD4(NM_001109662:c.*1870C>T)	HECTD4		HECTD4	1
rs352188	THSD7B	THSD7B		THSD7B	1
rs35565862	ZNF518B(dist=800)	ZNF518B		ZNF518B	1
rs359242	LINC01793(dist=968722),MIR4432HG(dist=111094)	LINC01793	MIR4432HG	-	-1
rs359956	RBBP4	RBBP4		RBBP4	1
rs372889	IL12RB1	IL12RB1		IL12RB1	1
rs3733138	ITGA9	ITGA9		ITGA9	1
rs3738269	IGFN1	IGFN1		IGFN1	1
rs3741993	HECTD4	HECTD4		HECTD4	1
rs3754098	PTPRC	PTPRC		PTPRC	1
rs3755021	ITGA4	ITGA4		ITGA4	1
rs37576	PDE4D	PDE4D		PDE4D	1
rs3758394	DNMBP	DNMBP		DNMBP	1
rs3764137	ATXN8OS	ATXN8OS		ATXN8OS	1
rs3770138	ITGA4	ITGA4		ITGA4	1
rs3772337	CNTN6	CNTN6		CNTN6	1
rs3779317	MAGI2	MAGI2		MAGI2	1
rs3782922	CLSTN3	CLSTN3		CLSTN3	1
rs3784085	PLEK2	PLEK2		PLEK2	1
rs3784111	RAD51B	RAD51B		RAD51B	1
rs3785832	TBX4	TBX4		TBX4	1
rs3788658	FBLN1	FBLN1		FBLN1	1
rs3790286	SLC24A3	SLC24A3		SLC24A3	1
rs3815715	GIPC1	GIPC1		PTGER1	0
rs3821107	XRCC5	XRCC5		XRCC5	1
rs3822863	EPB41L2	EPB41L2		EPB41L2	1
rs3826884	TMEM86B(NM_173804:c.*368C>T,NM_001372013:c.*368C>T)	TMEM86B		TMEM86B	1
rs3846638	EDIL3	EDIL3		EDIL3	1
rs3852032	IQSEC1(dist=14303),NUP210(dist=18675)	IQSEC1	NUP210	-	-1
rs3856435	CHN1(dist=23170),ATF2(dist=43699)	CHN1	ATF2	RNU6-1290P	0
rs3857428	LINC01933	LINC01933		LINC01933	1
rs3858055	DMAC1(dist=461243),PTPRD(dist=53225)	DMAC1	PTPRD	-	-1
rs385872	PDZD8(dist=67811),EMX2OS(dist=41042)	PDZD8	EMX2OS	-	-1
rs3858838	GPC6	GPC6		GPC6	1
rs3860070	KLB	KLB		KLB	1
rs389409	RBBP4,ZBTB8OS(dist=265)	RBBP4		ZBTB8OS	0
rs3906453	LINC01919(dist=134117),MBD2(dist=419640)	LINC01919	MBD2	-	-1
rs3920646	PCDH9	PCDH9		PCDH9	1
rs3922490	SH3BP4(dist=75511),AGAP1(dist=362818)	SH3BP4	AGAP1	-	-1
rs3936120	TMEM65(dist=65377),TRMT12(dist=12744)	TMEM65	TRMT12	-	-1
rs39570	RBFOX1(dist=625591),TMEM114(dist=198638)	RBFOX1	TMEM114	-	-1
rs396394	LIPK	LIPK		LIPK	1
rs400659	LIPK	LIPK		LIPK	1
rs402601	ASIC2	ASIC2		ASIC2	1
rs4026015	KCNA1(dist=45953),KCNA5(dist=79670)	KCNA1	KCNA5	-	-1
rs406671	LIPK	LIPK		LIPK	1
rs4072314	PDCD6IP(dist=148714),LOC101928135(dist=857376)	PDCD6IP	LOC101928135	LINC01811	0
rs4102401	RRM2B(NM_001172477:c.*1121T>C,NM_001172478:c.*1121T>C,NM_015713:c.*1121T>C)	RRM2B		RRM2B	1
rs4111565	SLC10A2(dist=343820),LINC01309(dist=14963)	SLC10A2	LINC01309	-	-1
rs412227	LIPK	LIPK		LIPK	1
rs4129955	TRAPPC11(dist=59327),NONE(dist=NONE)	TRAPPC11		-	-1
rs4131315	CACNA2D3	CACNA2D3		CACNA2D3	1
rs4148385	ABCC2	ABCC2		ABCC2	1
rs4148386	ABCC2	ABCC2		ABCC2	1
rs4148388	ABCC2	ABCC2		ABCC2	1
rs4149239	EPHX2	EPHX2		EPHX2	1
rs4149243	EPHX2	EPHX2		EPHX2	1
rs4149247	EPHX2	EPHX2		EPHX2	1
rs4149248	EPHX2	EPHX2		EPHX2	1
rs4149252	EPHX2	EPHX2		EPHX2	1
rs4149255	EPHX2	EPHX2		EPHX2	1
rs4149259	EPHX2(NM_001256484:c.*455C>T,NM_001256483:c.*455C>T,NM_001256482:c.*455C>T,NM_001979:c.*455C>T)	EPHX2		EPHX2	1
rs4149260	EPHX2(NM_001256484:c.*625G>A,NM_001256483:c.*625G>A,NM_001256482:c.*625G>A,NM_001979:c.*625G>A)	EPHX2		EPHX2	1
rs4151672	CFB(NM_001710:c.*23C>T)	CFB		NELFE	0
rs416719	USP25(dist=88578),MIR99AHG(dist=101840)	USP25	MIR99AHG	MIR99AHG	1
rs417473	MACROD2	MACROD2		MACROD2	1
rs417708	FAM3B	FAM3B		FAM3B	1
rs418710	DACT1(dist=64364),LINC01500(dist=115604)	DACT1	LINC01500	LINC01500	1
rs421705	AQP9(dist=164477),LIPC(dist=81603)	AQP9	LIPC	ALDH1A2	0
rs4233663	RPRM(dist=186087),GALNT13(dist=207072)	RPRM	GALNT13	-	-1
rs4238566	RYR3	RYR3		RYR3	1
rs424918	LINC02479(dist=387538),SNHG27(dist=989229)	LINC02479	SNHG27	-	-1
rs4270620	LINC00499(dist=3672),LOC105377448(dist=391941)	LINC00499	LOC105377448	LINC00499	1
rs4278873	ERBB4	ERBB4		ERBB4	1
rs4292478	EDIL3(dist=917619),NBPF22P(dist=979945)	EDIL3	NBPF22P	-	-1
rs4296871	MIR4643(dist=9335),CASC6(dist=97968)	MIR4643	CASC6	-	-1
rs4299505	ECT2(dist=54989),SPATA16(dist=12894)	ECT2	SPATA16	-	-1
rs4300718	PITPNA	PITPNA		PITPNA	1
rs43161	RBFOX1(dist=619395),TMEM114(dist=204834)	RBFOX1	TMEM114	-	-1
rs4330007	MIR5011(dist=495)	MIR5011		MIR5011	1
rs4331451	LOC101927881(dist=69803),LINC01854(dist=303642)	LOC101927881	LINC01854	-	-1
rs4356557	GALR1(dist=358925),LINC01029(dist=334474)	GALR1	LINC01029	-	-1
rs4363508	NPS(dist=29057),FOXI2(dist=154588)	NPS	FOXI2	-	-1
rs4372022	CSMD1	CSMD1		CSMD1	1
rs4401895	LOC101927822(dist=380105),ZFAT(dist=195276)	LOC101927822	ZFAT	-	-1
rs441015	AQP9(dist=172868),LIPC(dist=73212)	AQP9	LIPC	ALDH1A2	0
rs4423053	SLC25A33	SLC25A33		SLC25A33	1
rs4426	SHISAL1(dist=69523),LINC01656(dist=60853)	SHISAL1	LINC01656	-	-1
rs4433629	LINC02399(dist=15)	LINC02399		LINC02399	1
rs4445064	GRIK2(dist=386621),NONE(dist=NONE)	GRIK2		-	-1
rs4450738	MAGI1	MAGI1		MAGI1	1
rs4450762	CPA3(dist=38290),GYG1(dist=55915)	CPA3	GYG1	-	-1
rs4458353	LSM3(dist=6910),LINC01267(dist=140419)	LSM3	LINC01267	-	-1
rs4469689	LINC01685(dist=91766),RRAGC(dist=269949)	LINC01685	RRAGC	-	-1
rs4474061	ARHGEF10	ARHGEF10		ARHGEF10	1
rs4485589	LOC285000(dist=10248),NCK2(dist=124105)	LOC285000	NCK2	-	-1
rs449242	ZBTB9(dist=71394),BAK1(dist=43615)	ZBTB9	BAK1	-	-1
rs4505460	CPS1(dist=234441),ERBB4(dist=462170)	CPS1	ERBB4	-	-1
rs4516196	CRABP1(dist=47358),IREB2(dist=41848)	CRABP1	IREB2	-	-1
rs4528612	PRKCA	PRKCA		PRKCA	1
rs4532091	CLSTN2	CLSTN2		CLSTN2	1
rs4548730	GPC6	GPC6		GPC6	1
rs456374	AK3	AK3		AK3	1
rs4571657	DENND2A	DENND2A		DENND2A	1
rs457270	LINC00922(dist=198627),CDH5(dist=591764)	LINC00922	CDH5	-	-1
rs4580096	ATP8B4	ATP8B4		ATP8B4	1
rs4584388	OR10J1(dist=38369),OR10J5(dist=55742)	OR10J1	OR10J5	LINC02819	0
rs4585135	GXYLT2	GXYLT2		GXYLT2	1
rs4615129	AGA(dist=108316),LINC01098(dist=177938)	AGA	LINC01098	AGA-DT	0
rs4616543	BMP2(dist=245711),LINC01428(dist=120510)	BMP2	LINC01428	-	-1
rs4621788	KCNQ3(dist=76055),HPYR1(dist=3348)	KCNQ3	HPYR1	HPYR1	1
rs4626396	SNX14	SNX14		SNX14	1
rs464074	LOC101928398(dist=3416),LOC400867(dist=15013)	LOC101928398	LOC400867	-	-1
rs4646671	LOC101927751	LOC101927751		ALDH1A3	0
rs4646674	LOC101927751	LOC101927751		ALDH1A3	0
rs4651223	C1orf21	C1orf21		C1orf21	1
rs4653312	RSPO1(dist=11142),C1orf109(dist=35536)	RSPO1	C1orf109	-	-1
rs4661670	SPEN	SPEN		SPEN	1
rs4663242	COPS8(dist=93788),COL6A3(dist=129750)	COPS8	COL6A3	-	-1
rs4663604	AGAP1	AGAP1		AGAP1	1
rs4667638	MYO3B	MYO3B		MYO3B	1
rs4673564	CPS1(dist=207089),ERBB4(dist=489522)	CPS1	ERBB4	-	-1
rs4674635	EPHA4(dist=546017),PAX3(dist=79667)	EPHA4	PAX3	-	-1
rs4691153	TMEM192(dist=18729),KLHL2(dist=75972)	TMEM192	KLHL2	TMEM192	1
rs4693013	RASGEF1B(dist=522641),HNRNPD(dist=357949)	RASGEF1B	HNRNPD	RASGEF1B	1
rs4711791	LOC105375075(dist=78937),SUPT3H(dist=195910)	LOC105375075	SUPT3H	-	-1
rs4712802	GCNT2(dist=12658),C6orf52(dist=29392)	GCNT2	C6orf52	-	-1
rs4715634	DST	DST		DST	1
rs4720613	C7orf65(dist=83334),LINC00525(dist=16494)	C7orf65	LINC00525	PKD1L1	0
rs4744765	OSTF1(dist=570680),PCSK5(dist=172699)	OSTF1	PCSK5	-	-1
rs4744766	OSTF1(dist=570836),PCSK5(dist=172543)	OSTF1	PCSK5	-	-1
rs4745514	PRKACG(dist=885)	PRKACG		PRKACG	1
rs474939	RGSL1(dist=8883),RNASEL(dist=4154)	RGSL1	RNASEL	RNASEL	1
rs4755994	LINC02687(dist=81115),CHST1(dist=178065)	LINC02687	CHST1	-	-1
rs4757729	PTPN5(dist=56760),MRGPRX1(dist=84332)	PTPN5	MRGPRX1	-	-1
rs4759700	RIMBP2	RIMBP2		RIMBP2	1
rs476496	PTGIS	PTGIS		PTGIS	1
rs4766836	NOS1	NOS1		NOS1	1
rs4767522	HECTD4	HECTD4		HECTD4	1
rs4767879	PTPN11(dist=16348),RPH3A(dist=48970)	PTPN11	RPH3A	-	-1
rs4772392	ITGBL1	ITGBL1		ITGBL1	1
rs4773135	COL4A1	COL4A1		COL4A1	1
rs4773749	GPC6	GPC6		GPC6	1
rs4774863	MNS1(dist=44224),ZNF280D(dist=120815)	MNS1	ZNF280D	-	-1
rs4783597	BEAN1	BEAN1		BEAN1	1
rs4784376	LINC02140(dist=9673),LOC101927480(dist=466878)	LINC02140	LOC101927480	-	-1
rs4796118	HEATR9	HEATR9		HEATR9	1
rs4799868	FHOD3	FHOD3		FHOD3	1
rs4800591	LOC105372028(dist=4088),LINC01894(dist=162041)	LOC105372028	LINC01894	-	-1
rs4804367	ZNF558(dist=7904),MBD3L1(dist=2385)	ZNF558	MBD3L1	MBD3L1	1
rs4819558	LINC01664(dist=3223),HDHD5(dist=2193)	LINC01664	HDHD5	HDHD5	1
rs4835074	TTC29(dist=307046),MIR548G(dist=91697)	TTC29	MIR548G	-	-1
rs4835336	TTC29	TTC29		TTC29	1
rs4837951	LHX6(dist=4046),RBM18(dist=4619)	LHX6	RBM18	LHX6	1
rs4838130	LHX2(dist=175590),NEK6(dist=48715)	LHX2	NEK6	-	-1
rs4839187	KCND3	KCND3		KCND3	1
rs485033	SMAD9	SMAD9		SMAD9	1
rs4858533	UBE2E2(dist=124125),UBE2E1-AS1(dist=87974)	UBE2E2	UBE2E1-AS1	-	-1
rs4862455	LINC01093(dist=421)	LINC01093		LINC01093	1
rs4863054	LINC01060	LINC01060		LINC01060	1
rs4864785	LNX1	LNX1		LNX1	1
rs4865174	IGFBP7	IGFBP7		IGFBP7	1
rs4866756	NNT(dist=219718),FGF10(dist=373138)	NNT	FGF10	-	-1
rs4867517	TARS1(dist=45245),ADAMTS12(dist=10199)	TARS1	ADAMTS12	-	-1
rs4868171	SH3PXD2B(dist=28975),LINC01944(dist=73224)	SH3PXD2B	LINC01944	-	-1
rs4870302	ULBP3(dist=59608),PPP1R14C(dist=14315)	ULBP3	PPP1R14C	-	-1
rs4877240	SPATA31D1(dist=830773),RASEF(dist=153564)	SPATA31D1	RASEF	-	-1
rs4880352	STK32C	STK32C		STK32C	1
rs4889271	PKD1L2	PKD1L2		PKD1L2	1
rs4893963	TTC30B(dist=13223),TTC30A(dist=46981)	TTC30B	TTC30A	AGPS	0
rs4893972	PDE11A	PDE11A		PDE11A	1
rs4901454	LOC101927620(dist=678600),MIR5580(dist=112299)	LOC101927620	MIR5580	LINC02331	0
rs490528	ARRB1	ARRB1		ARRB1	1
rs4908863	RPL22	RPL22		RPL22	1
rs4912639	SPRY4-AS1	SPRY4-AS1		SPRY4-AS1	1
rs4927616	TPO	TPO		TPO	1
rs4936958	HEPACAM	HEPACAM		HEPACAM	1
rs4938209	CADM1(dist=110228),LOC101928985(dist=117302)	CADM1	LOC101928985	-	-1
rs4941948	COG6(dist=90485),LINC00332(dist=299658)	COG6	LINC00332	-	-1
rs4946762	CRYBG1	CRYBG1		CRYBG1	1
rs4947344	HLA-DQB1(dist=43412),HLA-DQA2(dist=31322)	HLA-DQB1	HLA-DQA2	MTCO3P1	0
rs4954379	THSD7B	THSD7B		THSD7B	1
rs4958095	FSTL4(dist=67822),WSPAR(dist=233314)	FSTL4	WSPAR	-	-1
rs4958434	GPX3	GPX3		GPX3	1
rs4958873	GPX3	GPX3		GPX3	1
rs4977246	SLC24A2(dist=355901),MLLT3(dist=196731)	SLC24A2	MLLT3	-	-1
rs4983187	LINC02588	LINC02588		NOVA1-DT	0
rs499158	LOC643542(dist=547889),TMX3(dist=226180)	LOC643542	TMX3	-	-1
rs4998697	PTGER3	PTGER3		PTGER3	1
rs5018958	NLGN1(dist=50672),NAALADL2(dist=514290)	NLGN1	NAALADL2	-	-1
rs509936	CD6(dist=70183),CD5(dist=3404)	CD6	CD5	-	-1
rs510432	ATG5(dist=335)	ATG5		ATG5	1
rs526188	PRDM2(dist=355955),KAZN-AS1(dist=167921)	PRDM2	KAZN-AS1	KAZN	0
rs550887	CASZ1(dist=63873),C1orf127(dist=85954)	CASZ1	C1orf127	-	-1
rs551357	LINC01574(dist=38492),UNC5A(dist=28146)	LINC01574	UNC5A	-	-1
rs558003	DLEU1(dist=70184),DLEU7(dist=112199)	DLEU1	DLEU7	DLEU1	1
rs558404	SLC2A1-AS1(dist=153292),FAM183A(dist=11254)	SLC2A1-AS1	FAM183A	-	-1
rs558572	FNDC3B(dist=37651),GHSR(dist=3972)	FNDC3B	GHSR	GHSR	1
rs560996	LINC00922(dist=204612),CDH5(dist=585779)	LINC00922	CDH5	-	-1
rs594930	LINC02541(dist=199150),MARCKS(dist=8097)	LINC02541	MARCKS	-	-1
rs595662	LRRC40(NM_017768:c.*136T>C)	LRRC40		LRRC40	1
rs601581	MANEA(dist=306279),FUT9(dist=100243)	MANEA	FUT9	-	-1
rs6055748	PLCB1	PLCB1		PLCB1	1
rs606028	BBX	BBX		BBX	1
rs6096361	KCNG1(dist=269729),NFATC2(dist=94127)	KCNG1	NFATC2	-	-1
rs6118219	PLCB1	PLCB1		PLCB1	1
rs6126330	ATP9A	ATP9A		ATP9A	1
rs6128575	EDN3(dist=137761),PHACTR3(dist=113756)	EDN3	PHACTR3	PIEZO1P1	0
rs6131640	MACROD2	MACROD2		MACROD2	1
rs6131715	MACROD2	MACROD2		MACROD2	1
rs6137197	RALGAPA2(dist=261806),LINC00237(dist=113152)	RALGAPA2	LINC00237	LINC03083	0
rs624829	FAM184A(dist=2736),MAN1A1(dist=25276)	FAM184A	MAN1A1	FAM184A	1
rs635903	NCAM1(NM_181351:c.*676T>C,NM_001242607:c.*676T>C,NM_000615:c.*676T>C)	NCAM1		NCAM1	1
rs6425438	EEF1AKNMT(dist=24355),DNM3(dist=19427)	EEF1AKNMT	DNM3	-	-1
rs6425638	DNM3	DNM3		DNM3	1
rs6426088	NVL	NVL		NVL	1
rs6426630	IFFO2(dist=55900),UBR4(dist=61936)	IFFO2	UBR4	-	-1
rs6428467	ATP6V1G3(dist=1047),PTPRC(dist=96976)	ATP6V1G3	PTPRC	ATP6V1G3	1
rs6430443	NCKAP5(dist=116498),MGAT5(dist=434974)	NCKAP5	MGAT5	-	-1
rs6430455	NCKAP5(dist=233727),MGAT5(dist=317745)	NCKAP5	MGAT5	-	-1
rs6431501	ACKR3(dist=373987),LOC93463(dist=92261)	ACKR3	LOC93463	COPS8-DT	0
rs6438079	BTLA	BTLA		BTLA	1
rs6439552	EPHB1	EPHB1		EPHB1	1
rs6450652	LINC02103(dist=333521),LSP1P3(dist=305684)	LINC02103	LSP1P3	RNU6-909P	0
rs6451993	CDH12	CDH12		CDH12	1
rs6455713	AGPAT4	AGPAT4		AGPAT4	1
rs646358	DCPS	DCPS		DCPS	1
rs6476196	PUM3(dist=200408),LINC01231(dist=137086)	PUM3	LINC01231	CARM1P1	0
rs6487504	LMNTD1(dist=5796),MIR4302(dist=219645)	LMNTD1	MIR4302	-	-1
rs6488099	PKP2	PKP2		PKP2	1
rs6489142	LINC00944(dist=71818),LINC02372(dist=25414)	LINC00944	LINC02372	-	-1
rs6490696	LINC00424(dist=221922),LINC00540(dist=110203)	LINC00424	LINC00540	NME1P1	0
rs6491267	PAN3	PAN3		PAN3	1
rs6491437	SLC15A1	SLC15A1		SLC15A1	1
rs6497035	RGMA(dist=98864),LOC105370980(dist=17991)	RGMA	LOC105370980	-	-1
rs6497036	RGMA(dist=98924),LOC105370980(dist=17931)	RGMA	LOC105370980	-	-1
rs6501041	RBFOX1(dist=223103),TMEM114(dist=601126)	RBFOX1	TMEM114	-	-1
rs6507033	CCDC178(dist=2560),ASXL3(dist=134619)	CCDC178	ASXL3	CCDC178	1
rs6509074	PSG9	PSG9		PSG9	1
rs6535038	LINC02462(dist=176924),LINC02485(dist=390657)	LINC02462	LINC02485	-	-1
rs6535218	LINC02511(dist=237007),PCDH18(dist=69113)	LINC02511	PCDH18	RPS23P2	0
rs6541038	VPS13D(dist=54112),DHRS3(dist=1729)	VPS13D	DHRS3	RNU6ATAC18P	0
rs6543760	LINC01317	LINC01317		LINC01320	0
rs6545745	LINC01793(dist=317569),MIR4432HG(dist=762247)	LINC01793	MIR4432HG	-	-1
rs6558002	EPHX2	EPHX2		EPHX2	1
rs6558003	EPHX2	EPHX2		EPHX2	1
rs6558004	EPHX2	EPHX2		EPHX2	1
rs6558052	SLC39A14	SLC39A14		SLC39A14	1
rs6565119	CDH13	CDH13		CDH13	1
rs6569227	GJA1(dist=272733),HSF2(dist=677090)	GJA1	HSF2	-	-1
rs6571585	NPAS3	NPAS3		NPAS3	1
rs6590521	SNX19(NM_001347920:c.*14836G>T)	SNX19		SNX19	1
rs6590705	OPCML	OPCML		OPCML	1
rs6595827	FBN2	FBN2		FBN2	1
rs6669795	ATAD3A	ATAD3A		ATAD3A	1
rs6675315	KCNA10(dist=56017),KCNA2(dist=18388)	KCNA10	KCNA2	KCNA2	1
rs6704661	LINC01122	LINC01122		LINC01122	1
rs6705125	BCL11A(dist=101186),PAPOLG(dist=101428)	BCL11A	PAPOLG	-	-1
rs6705405	PDE11A(NM_001077358:c.*422T>C,NM_001077196:c.*422T>C,NM_016953:c.*422T>C,NM_001077197:c.*422T>C)	PDE11A		PDE11A	1
rs6707553	HAAO(dist=97303),LINC01819(dist=137966)	HAAO	LINC01819	-	-1
rs6717437	PKP4(NM_001377221:c.-55932T>C)	PKP4		PKP4	1
rs6718997	YY1P2(dist=523457),LRP1B(dist=808791)	YY1P2	LRP1B	-	-1
rs6720782	PRKCE	PRKCE		PRKCE	1
rs6723508	EML6	EML6		EML6	1
rs6723679	NYAP2(NM_020864:c.*1270G>A)	NYAP2		NYAP2	1
rs6725307	NRXN1	NRXN1		NRXN1	1
rs6730406	PDE11A(NM_001077358:c.*1413G>A,NM_001077196:c.*1413G>A,NM_016953:c.*1413G>A,NM_001077197:c.*1413G>A)	PDE11A		PDE11A	1
rs6731720	AGAP1	AGAP1		AGAP1	1
rs6732639	CCDC85A(dist=1308724),VRK2(dist=212753)	CCDC85A	VRK2	-	-1
rs6732843	FEZ2(dist=66614),VIT(dist=31908)	FEZ2	VIT	-	-1
rs6733249	VWA3B	VWA3B		VWA3B	1
rs6734986	LINC00299	LINC00299		LINC00299	1
rs6735012	AFF3	AFF3		AFF3	1
rs6740301	LINC01107(dist=172809),LOC100287387(dist=116238)	LINC01107	LOC100287387	LINC01937	0
rs6741566	GALNT13	GALNT13		GALNT13	1
rs6748388	NCKAP5(dist=71423),MGAT5(dist=480049)	NCKAP5	MGAT5	-	-1
rs6748990	LINC01793(dist=238231),MIR4432HG(dist=841585)	LINC01793	MIR4432HG	-	-1
rs6770301	LOC101927829(dist=885657),VENTXP7(dist=169141)	LOC101927829	VENTXP7	-	-1
rs677735	AJAP1(dist=442594),MIR4689(dist=627556)	AJAP1	MIR4689	-	-1
rs6791851	DIPK2A(dist=1960743),LNCSRLR(dist=112178)	DIPK2A	LNCSRLR	-	-1
rs6791919	UBE2E2(dist=171328),UBE2E1-AS1(dist=40771)	UBE2E2	UBE2E1-AS1	-	-1
rs6799932	MIR4790(dist=728660),GRM7-AS3(dist=653445)	MIR4790	GRM7-AS3	-	-1
rs6802482	DNASE1L3(dist=20307),ABHD6(dist=6192)	DNASE1L3	ABHD6	-	-1
rs6810204	CD80	CD80		CD80	1
rs6813605	LINC02261(dist=1511476),MIR4275(dist=25881)	LINC02261	MIR4275	-	-1
rs6814999	RASGEF1B(dist=539298),HNRNPD(dist=341292)	RASGEF1B	HNRNPD	RASGEF1B	1
rs6825050	C4orf33(dist=167953),LINC02466(dist=439582)	C4orf33	LINC02466	-	-1
rs6832089	UGDH	UGDH		UGDH	1
rs6832475	UNC5C	UNC5C		UNC5C	1
rs6850309	LINC01182	LINC01182		LINC01182	1
rs6852190	LIMCH1	LIMCH1		LIMCH1	1
rs6862405	SPRY4-AS1	SPRY4-AS1		SPRY4-AS1	1
rs6865208	SNX18(dist=111785),LOC102467080(dist=1786)	SNX18	LOC102467080	-	-1
rs6865948	NONE(dist=NONE),LINC01947(dist=181626)		LINC01947	-	-1
rs6872555	TRPC7(dist=71223),SPOCK1(dist=538531)	TRPC7	SPOCK1	-	-1
rs6873055	LINC01861	LINC01861		LINC01861	1
rs6874186	MAP1B	MAP1B		MAP1B	1
rs6882813	NONE(dist=NONE),LINC01947(dist=51011)		LINC01947	-	-1
rs6886960	GFPT2(dist=101097),CNOT6(dist=39946)	GFPT2	CNOT6	-	-1
rs6890677	LINC02240(dist=569387),LINC02039(dist=7963)	LINC02240	LINC02039	-	-1
rs6893318	LOC100505841(dist=32563),SNCAIP(dist=96843)	LOC100505841	SNCAIP	-	-1
rs6893762	KIF4B(dist=88415),SGCD(dist=1268065)	KIF4B	SGCD	RPL6P32	0
rs6897199	KCNIP1-AS1	KCNIP1-AS1		KCNIP1	0
rs6910086	SLC22A23	SLC22A23		SLC22A23	1
rs6911622	ZFP57(dist=20822),HLA-F(dist=21366)	ZFP57	HLA-F	-	-1
rs6912680	ANKRD6	ANKRD6		ANKRD6	1
rs6913592	UTRN(dist=155450),EPM2A(dist=616821)	UTRN	EPM2A	-	-1
rs691809	QRFPR(dist=41729),ANXA5(dist=245199)	QRFPR	ANXA5	-	-1
rs6919994	LOC101928519(dist=14597),LOC105374960(dist=254744)	LOC101928519	LOC105374960	-	-1
rs6952728	DPP6	DPP6		DPP6	1
rs6956675	NONE(dist=NONE),ZNF733P(dist=173900)		ZNF733P	SAPCD2P4	0
rs698638	NUPR2(dist=81304),LOC650226(dist=225983)	NUPR2	LOC650226	-	-1
rs6987588	CCDC26	CCDC26		CCDC26	1
rs6990733	EPHX2(dist=1056),CLU(dist=50297)	EPHX2	CLU	EPHX2	1
rs6993344	MIR4539(dist=47313),MIR4472-1(dist=130730)	MIR4539	MIR4472-1	-	-1
rs699560	PPM1H	PPM1H		PPM1H	1
rs7000388	EPHX2	EPHX2		EPHX2	1
rs7018249	EPHX2	EPHX2		EPHX2	1
rs7018383	PLAT	PLAT		PLAT	1
rs7018409	FABP4	FABP4		FABP4	1
rs702416	KCND2	KCND2		KCND2	1
rs7024768	KLF4(dist=1354742),ACTL7B(dist=10077)	KLF4	ACTL7B	-	-1
rs7027797	C5	C5		C5	1
rs7029038	CCDC171(dist=204075),C9orf92(dist=25821)	CCDC171	C9orf92	-	-1
rs703829	TIMELESS	TIMELESS		TIMELESS	1
rs7043651	LOC401557(dist=35685),C9orf62(dist=120258)	LOC401557	C9orf62	-	-1
rs7073579	ADARB2	ADARB2		ADARB2	1
rs7074813	RAB18(dist=383)	RAB18		RAB18	1
rs7078084	SORCS3	SORCS3		SORCS3	1
rs7092692	LINC02644(dist=89553),ZNF438(dist=31343)	LINC02644	ZNF438	-	-1
rs7096344	PFKFB3	PFKFB3		RN7SKP78	0
rs7099843	GLRX3(dist=735572),MIR378C(dist=46633)	GLRX3	MIR378C	-	-1
rs7110069	DISC1FP1(dist=1297668),FAT3(dist=12096)	DISC1FP1	FAT3	-	-1
rs7120011	CNTN5	CNTN5		CNTN5	1
rs7129047	SBF2	SBF2		SBF2	1
rs7131023	PTPN5	PTPN5		PTPN5	1
rs7133841	LINC02405(dist=126672),LINC02376(dist=87203)	LINC02405	LINC02376	-	-1
rs7142677	MOK	MOK		MOK	1
rs7157903	CCDC175(dist=7930),RTN1(dist=11234)	CCDC175	RTN1	-	-1
rs715882	CRBN(dist=407111),LOC100130207(dist=113986)	CRBN	LOC100130207	-	-1
rs717704	LOC100506422(dist=107986),CAAP1(dist=614291)	LOC100506422	CAAP1	-	-1
rs718222	PRICKLE2(dist=20725),ADAMTS9(dist=226757)	PRICKLE2	ADAMTS9	PRICKLE2	1
rs7189414	FOXL1(dist=3109),LINC02189(dist=134099)	FOXL1	LINC02189	FOXL1	1
rs7190759	LOC102724084	LOC102724084		DYNLRB2	0
rs720183	MYOF	MYOF		MYOF	1
rs7204270	MAPK3(dist=22333),CORO1A(dist=37768)	MAPK3	CORO1A	-	-1
rs7222572	MMD(dist=238149),TMEM100(dist=59643)	MMD	TMEM100	-	-1
rs7247464	SIGLEC12(dist=7975),SIGLEC6(dist=8044)	SIGLEC12	SIGLEC6	SIGLEC27P	0
rs725463	BNIP2(dist=161560),FOXB1(dist=153431)	BNIP2	FOXB1	-	-1
rs7259469	LINC01530	LINC01530		ZNF175	0
rs7276198	CHODL	CHODL		CHODL	1
rs727843	CDKAL1(dist=187919),LINC00581(dist=65739)	CDKAL1	LINC00581	-	-1
rs7281390	LINC00113	LINC00113		LINC00113	1
rs728846	SPATA4(dist=5247),ASB5(dist=12843)	SPATA4	ASB5	-	-1
rs729119	CCDC171(dist=181559),C9orf92(dist=48337)	CCDC171	C9orf92	-	-1
rs7295294	NAA25(NM_024953:c.*2442G>A)	NAA25		ERP29	0
rs729609	EPHX2	EPHX2		EPHX2	1
rs7296796	SLCO1B1	SLCO1B1		SLCO1B1	1
rs729895	ADARB1	ADARB1		ADARB1	1
rs7305012	ACACB	ACACB		ACACB	1
rs7305353	GRIP1	GRIP1		GRIP1	1
rs7307862	TMEM116	TMEM116		TMEM116	1
rs7316980	GPC6	GPC6		GPC6	1
rs7317604	SERP2	SERP2		SERP2	1
rs7322039	TDRD3(dist=17415),LINC00378(dist=81661)	TDRD3	LINC00378	-	-1
rs7330772	LOC101927437	LOC101927437		-	-1
rs7333428	RUBCNL(dist=11188),LINC01198(dist=53974)	RUBCNL	LINC01198	RUBCNL	1
rs7337641	LINC00561(dist=799949),KCTD12(dist=145093)	LINC00561	KCTD12	-	-1
rs7340134	SLC19A3(dist=70205),CCL20(dist=25609)	SLC19A3	CCL20	-	-1
rs734412	B3GALT5	B3GALT5		B3GALT5	1
rs735133	BCL11A(dist=61782),PAPOLG(dist=140832)	BCL11A	PAPOLG	-	-1
rs7393105	ABCC2	ABCC2		ABCC2	1
rs740895	NINJ2	NINJ2		NINJ2	1
rs7411728	CYP2J2(dist=54344),C1orf87(dist=9277)	CYP2J2	C1orf87	-	-1
rs7437246	ZFP42(dist=36125),TRIML2(dist=50101)	ZFP42	TRIML2	-	-1
rs744957	CTNNA2	CTNNA2		CTNNA2	1
rs7451370	GRIK2(dist=562284),NONE(dist=NONE)	GRIK2		-	-1
rs746928	TMTC1(dist=433166),IPO8(dist=411057)	TMTC1	IPO8	-	-1
rs747276	EPHX2	EPHX2		EPHX2	1
rs7480026	DKK3	DKK3		DKK3	1
rs7495961	RBPMS2(dist=649)	RBPMS2		RBPMS2	1
rs749818	NOVA2(dist=19670),CCDC61(dist=1932)	NOVA2	CCDC61	CCDC61	1
rs749985	NKD1(NM_033119:c.*5959T>C)	NKD1		NKD1	1
rs7521055	RSPO1(dist=9096),C1orf109(dist=37582)	RSPO1	C1orf109	-	-1
rs7527585	PLXNA2(dist=302456),LINC01717(dist=181848)	PLXNA2	LINC01717	-	-1
rs7530493	MTARC1(NM_022746:c.*2940G>T)	MTARC1		MTARC1	1
rs7543063	PRDM2(dist=101003),KAZN-AS1(dist=422873)	PRDM2	KAZN-AS1	KAZN	0
rs7543509	CYMP(dist=18108),KCNA10(dist=7840)	CYMP	KCNA10	-	-1
rs7548864	FCER1A	FCER1A		FCER1A	1
rs7554707	TUFT1	TUFT1		TUFT1	1
rs7563276	ACVR1	ACVR1		ACVR1	1
rs7566874	PKP4	PKP4		PKP4	1
rs7591996	LOC400940(dist=333057),LINC01247(dist=44721)	LOC400940	LINC01247	-	-1
rs7592121	GALNT13	GALNT13		GALNT13	1
rs7601699	LOC101927881(dist=99629),LINC01854(dist=273816)	LOC101927881	LINC01854	-	-1
rs7602673	GLI2(dist=103419),TFCP2L1(dist=120516)	GLI2	TFCP2L1	-	-1
rs7602881	GLI2(dist=103588),TFCP2L1(dist=120347)	GLI2	TFCP2L1	-	-1
rs7609503	LINC01815(dist=574637),DHFRP3(dist=815220)	LINC01815	DHFRP3	-	-1
rs7610221	LINC00693(dist=3466),RBMS3-AS3(dist=502391)	LINC00693	RBMS3-AS3	RBMS3	0
rs7610366	LINC00693(dist=10760),RBMS3-AS3(dist=495097)	LINC00693	RBMS3-AS3	RBMS3	0
rs7610632	NLGN1(dist=76747),NAALADL2(dist=488215)	NLGN1	NAALADL2	-	-1
rs7612833	ROBO1(dist=38275),LINC02050(dist=958625)	ROBO1	LINC02050	-	-1
rs7613544	LINC02037	LINC02037		LINC02037	1
rs7617057	GXYLT2	GXYLT2		GXYLT2	1
rs7622999	CNTN6(dist=91044),CNTN4(dist=603542)	CNTN6	CNTN4	-	-1
rs7631338	LINC02008(dist=2043506),LINC00971(dist=131224)	LINC02008	LINC00971	-	-1
rs7632683	DCLK3(dist=13245),LINC02033(dist=67444)	DCLK3	LINC02033	DCLK3	1
rs7632864	QTRT2(dist=4010),DRD3(dist=35149)	QTRT2	DRD3	QTRT2	1
rs7639065	NEK11	NEK11		NEK11	1
rs764372	RAB31	RAB31		RAB31	1
rs7643900	LINC00693(dist=438253),RBMS3-AS3(dist=67604)	LINC00693	RBMS3-AS3	RBMS3	0
rs7644727	SLC9A9	SLC9A9		SLC9A9	1
rs7644823	C3orf70	C3orf70		C3orf70	1
rs7647446	CASR	CASR		CASR	1
rs765934	LINC02667(dist=29814),MGMT(dist=521157)	LINC02667	MGMT	-	-1
rs7669660	ADH5(NM_000671:c.*966A>G)	ADH5		ADH5	1
rs7669690	MIR4276(dist=6887),HPGD(dist=59424)	MIR4276	HPGD	-	-1
rs7670373	RASGEF1B(dist=524454),HNRNPD(dist=356136)	RASGEF1B	HNRNPD	RASGEF1B	1
rs7678701	LINC02472(dist=1337692),PCDH7(dist=161516)	LINC02472	PCDH7	-	-1
rs7681811	FSTL5	FSTL5		FSTL5	1
rs7688995	TRAPPC11(dist=165238),STOX2(dist=26475)	TRAPPC11	STOX2	STOX2	1
rs7698	MAPK3(NM_001109891:c.*262C>T,NM_002746:c.*262C>T)	MAPK3		MAPK3	1
rs7699626	LINC02562(dist=65350),LINC02483(dist=204018)	LINC02562	LINC02483	-	-1
rs770580	CNTN5	CNTN5		CNTN5	1
rs770587	CNTN5	CNTN5		CNTN5	1
rs7707152	LINC02200(dist=10447),LOC102467216(dist=15060)	LINC02200	LOC102467216	LINC02200	1
rs771078	LINC01941(dist=132634),GYPC(dist=405315)	LINC01941	GYPC	-	-1
rs7715522	EBF1	EBF1		EBF1	1
rs7724768	LOC105374704(dist=1213159),CDH6(dist=98424)	LOC105374704	CDH6	-	-1
rs7727211	GUSBP1(dist=24397),CDH12(dist=136907)	GUSBP1	CDH12	-	-1
rs7728669	LINC02064(dist=293647),LOC105374704(dist=190937)	LINC02064	LOC105374704	-	-1
rs774027	TIMELESS	TIMELESS		TIMELESS	1
rs774033	TIMELESS	TIMELESS		TIMELESS	1
rs774039	TIMELESS	TIMELESS		TIMELESS	1
rs774047	TIMELESS	TIMELESS		TIMELESS	1
rs7742628	TENT5A(NM_017633:c.*773C>A)	TENT5A		TENT5A	1
rs7744062	RGS17(dist=89244),OPRM1(dist=789970)	RGS17	OPRM1	-	-1
rs7758873	SNHG5(dist=951140),HTR1E(dist=307655)	SNHG5	HTR1E	-	-1
rs7766973	JARID2	JARID2		JARID2	1
rs7768618	FAM50B(dist=83064),PRPF4B(dist=86919)	FAM50B	PRPF4B	-	-1
rs7775306	FARS2(dist=137348),NRN1(dist=89069)	FARS2	NRN1	-	-1
rs7775389	FAM184A	FAM184A		FAM184A	1
rs7776974	LOC101928807	LOC101928807		PLXNA4	0
rs7816179	ADRA1A(dist=51339),MIR548H4(dist=130236)	ADRA1A	MIR548H4	-	-1
rs7823866	SGCZ	SGCZ		SGCZ	1
rs7828349	EPHX2	EPHX2		EPHX2	1
rs7829991	PLAT(dist=38239),LOC101929897(dist=9519)	PLAT	LOC101929897	IKBKB-DT	0
rs7832268	RP1	RP1		RP1	1
rs7839733	EPHX2	EPHX2		EPHX2	1
rs7843805	EPHX2	EPHX2		EPHX2	1
rs788053	C10orf126(dist=152742),LYZL1(dist=254431)	C10orf126	LYZL1	-	-1
rs7902013	LINC01163(dist=104315),LINC02667(dist=490792)	LINC01163	LINC02667	-	-1
rs7906536	GOLGA7B	GOLGA7B		CRTAC1	0
rs7913383	DUSP5(dist=50680),SMC3(dist=5484)	DUSP5	SMC3	-	-1
rs7922577	PLXDC2(dist=935)	PLXDC2		PLXDC2	1
rs7924250	MALRD1(dist=55645),PLXDC2(dist=26309)	MALRD1	PLXDC2	MALRD1	1
rs7937618	KRTAP5-4(dist=3742),KRTAP5-5(dist=3923)	KRTAP5-4	KRTAP5-5	KRTAP5-5	1
rs7944067	OR4C46(dist=9667),NONE(dist=NONE)	OR4C46		OR4C50P	0
rs7950561	KRTAP5-5(dist=23448),FAM99A(dist=11222)	KRTAP5-5	FAM99A	-	-1
rs7955904	SSPN(dist=39758),ITPR2(dist=60819)	SSPN	ITPR2	SSPN	1
rs7960954	LINC02420(dist=58280),LINC02408(dist=19243)	LINC02420	LINC02408	LINC02408	1
rs7966897	SCYL2	SCYL2		SCYL2	1
rs7967230	BORCS5	BORCS5		BORCS5	1
rs7973740	DYRK4	DYRK4		DYRK4	1
rs8003641	NRXN3	NRXN3		NRXN3	1
rs8004856	FUT8(dist=662190),CCDC196(dist=80060)	FUT8	CCDC196	-	-1
rs8008086	PRIMA1	PRIMA1		PRIMA1	1
rs8009692	DPF3	DPF3		DPF3	1
rs8009867	LRFN5(dist=1057093),FSCB(dist=1542509)	LRFN5	FSCB	-	-1
rs8019244	SIPA1L1(dist=110035),RGS6(dist=80927)	SIPA1L1	RGS6	-	-1
rs8028556	PCSK6	PCSK6		PCSK6	1
rs803403	PLEKHG1	PLEKHG1		PLEKHG1	1
rs803413	PLEKHG1	PLEKHG1		PLEKHG1	1
rs8035983	DAPK2	DAPK2		DAPK2	1
rs8043751	ABCC11	ABCC11		ABCC11	1
rs8044204	HSBP1(dist=5531),MLYCD(dist=73847)	HSBP1	MLYCD	-	-1
rs8044962	LINC00922(dist=185000),CDH5(dist=605391)	LINC00922	CDH5	-	-1
rs8054444	ABCC11	ABCC11		ABCC11	1
rs805478	MDFIC2(dist=65278),FOXP1(dist=576794)	MDFIC2	FOXP1	SAMMSON	0
rs8056100	ABCC11	ABCC11		ABCC11	1
rs8063604	PLCG2	PLCG2		PLCG2	1
rs8066346	KIF2B(dist=617411),TOM1L1(dist=458087)	KIF2B	TOM1L1	-	-1
rs8066556	RGS9(dist=220221),LINC02563(dist=9617)	RGS9	LINC02563	-	-1
rs8068271	CCL1(dist=120221),C17orf102(dist=90669)	CCL1	C17orf102	-	-1
rs8075459	NLGN2(dist=342)	NLGN2		TMEM256	0
rs8078432	LOC100128006	LOC100128006		MYOCD	0
rs8080379	DHRS7B	DHRS7B		DHRS7B	1
rs8089470	LINC00470(dist=675927),METTL4(dist=501972)	LINC00470	METTL4	-	-1
rs8095771	GALR1(dist=674729),LINC01029(dist=18670)	GALR1	LINC01029	-	-1
rs8099543	VPS4B(dist=41233),SERPINB5(dist=13249)	VPS4B	SERPINB5	-	-1
rs8109613	CEACAM21(dist=17024),CEACAM4(dist=15123)	CEACAM21	CEACAM4	-	-1
rs8110638	MIMT1(dist=209795),USP29(dist=61790)	MIMT1	USP29	-	-1
rs812182	NAV3	NAV3		NAV3	1
rs8122335	SLC52A3	SLC52A3		SLC52A3	1
rs8123363	ARHGAP40	ARHGAP40		ARHGAP40	1
rs815847	TLE1	TLE1		TLE1	1
rs816370	MLIP	MLIP		MLIP	1
rs817182	PTCH1(dist=166357),LINC00476(dist=122760)	PTCH1	LINC00476	-	-1
rs8181793	GAS6-DT	GAS6-DT		GAS6	0
rs8182107	LOC102724084	LOC102724084		DYNLRB2	0
rs8193027	AADACL2-AS1	AADACL2-AS1		AADAC	0
rs828882	BOLA3-AS1	BOLA3-AS1		BOLA3	0
rs846886	CEACAM22P(dist=50170),IGSF23(dist=6553)	CEACAM22P	IGSF23	CEACAM22P	1
rs865657	SHISA9(dist=606661),ERCC4(dist=73077)	SHISA9	ERCC4	-	-1
rs872610	ADAMTS17(dist=473)	ADAMTS17		ADAMTS17	1
rs880900	RPS6KA2	RPS6KA2		RPS6KA2	1
rs881726	GFRA1	GFRA1		GFRA1	1
rs882042	LINC01317	LINC01317		LINC01320	0
rs884700	GRID1	GRID1		GRID1	1
rs886770	PKP4	PKP4		PKP4	1
rs895298	LINC01170	LINC01170		-	-1
rs899285	C15orf54(dist=250015),THBS1(dist=76222)	C15orf54	THBS1	-	-1
rs903281	RAB18(dist=26406),MKX(dist=104229)	RAB18	MKX	LINC02680	0
rs903845	NONE(dist=NONE),RAI14(dist=122952)		RAI14	-	-1
rs904506	CNIH3	CNIH3		CNIH3	1
rs907485	CLIP1	CLIP1		CLIP1	1
rs914160	SH3BGR(dist=48340),B3GALT5-AS1(dist=33302)	SH3BGR	B3GALT5-AS1	B3GALT5	0
rs923879	CSMD2	CSMD2		CSMD2	1
rs927724	LINC01724(dist=116945),KCNT2(dist=20120)	LINC01724	KCNT2	-	-1
rs928293	DSCAM	DSCAM		DSCAM	1
rs9291431	KCNIP4(dist=15090),LOC100505912(dist=363522)	KCNIP4	LOC100505912	-	-1
rs9293378	EDIL3(dist=235200),NBPF22P(dist=1662364)	EDIL3	NBPF22P	-	-1
rs929506	CADPS2	CADPS2		CADPS2	1
rs9295822	ZNRD1ASP(dist=26050),HCP5B(dist=10792)	ZNRD1ASP	HCP5B	-	-1
rs9310756	THRB-AS1(dist=250922),RARB(dist=78390)	THRB-AS1	RARB	RARB	1
rs9327881	MACIR(dist=110734),LINC02115(dist=139040)	MACIR	LINC02115	-	-1
rs9328128	WRNIP1	WRNIP1		WRNIP1	1
rs933542	N4BP1(dist=335357),CBLN1(dist=332381)	N4BP1	CBLN1	-	-1
rs9346273	ADGRB3(dist=4625),LMBRD1(dist=279879)	ADGRB3	LMBRD1	ADGRB3	1
rs9348044	PDE10A(dist=119729),LINC00473(dist=141078)	PDE10A	LINC00473	PDE10A	1
rs9351751	ADGRB3	ADGRB3		ADGRB3	1
rs9371153	WDR27	WDR27		WDR27	1
rs9371155	WDR27	WDR27		WDR27	1
rs9373243	LINC01625(dist=195127),FILNC1(dist=101350)	LINC01625	FILNC1	-	-1
rs9374234	GTF3C6(dist=9985),RPF2(dist=4160)	GTF3C6	RPF2	RPF2	1
rs9374329	KLHL32	KLHL32		KLHL32	1
rs9376890	UTRN(dist=162701),EPM2A(dist=609570)	UTRN	EPM2A	-	-1
rs9378357	SLC22A23	SLC22A23		SLC22A23	1
rs9379015	F13A1	F13A1		F13A1	1
rs9388421	HDDC2(dist=35296),LINC02523(dist=337090)	HDDC2	LINC02523	-	-1
rs9390273	UTRN(dist=160802),EPM2A(dist=611469)	UTRN	EPM2A	-	-1
rs9396946	WDR27	WDR27		WDR27	1
rs9396978	WDR27	WDR27		WDR27	1
rs9397194	PPP1R14C	PPP1R14C		PPP1R14C	1
rs9399289	LINC01625(dist=185477),FILNC1(dist=111000)	LINC01625	FILNC1	-	-1
rs9400375	METTL24	METTL24		METTL24	1
rs9421763	GDF10(dist=117258),PTPN20(dist=180617)	GDF10	PTPN20	-	-1
rs9428043	LRRC8B	LRRC8B		LRRC8B	1
rs9445337	TSG1(dist=882573),MANEA-DT(dist=639061)	TSG1	MANEA-DT	-	-1
rs944720	ADAMTSL1	ADAMTSL1		ADAMTSL1	1
rs9450234	TBX18(dist=554774),LINC02535(dist=67847)	TBX18	LINC02535	-	-1
rs9468643	ZNRD1ASP(dist=27041),HCP5B(dist=9801)	ZNRD1ASP	HCP5B	-	-1
rs9477259	ATXN1-AS1(dist=166306),STMND1(dist=168861)	ATXN1-AS1	STMND1	-	-1
rs9478395	RGS17(dist=50969),OPRM1(dist=828245)	RGS17	OPRM1	-	-1
rs9484282	LINC01625(dist=50683),FILNC1(dist=245794)	LINC01625	FILNC1	-	-1
rs9485296	SASH1(NM_001346505:c.*1695A>G,NM_015278:c.*1695A>G,NM_001346506:c.*1695A>G,NM_001346508:c.*1695A>G,NM_001346507:c.*1695A>G,NM_001346509:c.*1695A>G)	SASH1		SASH1	1
rs9486523	BEND3	BEND3		BEND3	1
rs9488355	HDAC2-AS2	HDAC2-AS2		HS3ST5	0
rs9491859	THEMIS	THEMIS		THEMIS	1
rs9493790	SLC2A12	SLC2A12		TBPL1	0
rs9494266	LINC00271	LINC00271		AHI1-DT	0
rs9497171	UTRN(dist=172957),EPM2A(dist=599314)	UTRN	EPM2A	-	-1
rs9502063	LOC643327(dist=241802),PXDC1(dist=11807)	LOC643327	PXDC1	-	-1
rs9503023	GMDS	GMDS		GMDS	1
rs9503724	PXDC1	PXDC1		PXDC1	1
rs9504579	FARS2(dist=135084),NRN1(dist=91333)	FARS2	NRN1	-	-1
rs951125	FRRS1	FRRS1		FRRS1	1
rs951702	FAM86B3P(dist=21220),PRAG1(dist=51651)	FAM86B3P	PRAG1	-	-1
rs9549299	EEF1DP3	EEF1DP3		FRY	0
rs9550406	MTUS2	MTUS2		MTUS2	1
rs9552684	LINC00540(dist=394276),LINC00621(dist=205596)	LINC00540	LINC00621	-	-1
rs9558671	LINC00343(dist=288488),LINC00460(dist=326279)	LINC00343	LINC00460	-	-1
rs9561933	DNAJC3	DNAJC3		DNAJC3	1
rs9567823	HTR2A(dist=390371),LINC00562(dist=641700)	HTR2A	LINC00562	-	-1
rs9579261	MTUS2	MTUS2		MTUS2	1
rs9582000	PAN3	PAN3		PAN3	1
rs9582021	PAN3	PAN3		RNU6-82P	0
rs9609679	SYN3	SYN3		SYN3	1
rs9619407	LARGE1(dist=271154),LINC02885(dist=562690)	LARGE1	LINC02885	LINC01643	0
rs9621869	LARGE1(dist=276643),LINC02885(dist=557201)	LARGE1	LINC02885	LINC01643	0
rs962320	CLDN10	CLDN10		CLDN10	1
rs9636100	PIGN(NM_012327:c.*1779T>C,NM_176787:c.*1779T>C)	PIGN		PIGN	1
rs9726385	H6PD(dist=18544),SPSB1(dist=3015)	H6PD	SPSB1	SPSB1	1
rs9728717	LPAR3	LPAR3		LPAR3	1
rs9730519	HNRNPU(dist=39353),LOC101928068(dist=61308)	HNRNPU	LOC101928068	-	-1
rs974873	CDH8(dist=731809),NONE(dist=NONE)	CDH8		-	-1
rs976426	PKP4	PKP4		PKP4	1
rs9783666	NRL,PCK2	NRL		PCK2	0
rs9806191	DAPK2	DAPK2		DAPK2	1
rs9809605	ERC2	ERC2		ERC2	1
rs9811973	FHIT	FHIT		FHIT	1
rs9819225	ZPLD1(dist=891251),MIR548AB(dist=152941)	ZPLD1	MIR548AB	-	-1
rs9820958	ZBTB20	ZBTB20		ZBTB20	1
rs9829768	ZNF385D-AS2(dist=610273),UBE2E2-AS1(dist=604968)	ZNF385D-AS2	UBE2E2-AS1	-	-1
rs9829843	GXYLT2	GXYLT2		GXYLT2	1
rs9830378	ATP2B2-IT2(dist=116385),LINC00606(dist=16150)	ATP2B2-IT2	LINC00606	-	-1
rs9840238	CFAP20DC(dist=472236),LOC339902(dist=115028)	CFAP20DC	LOC339902	CFAP20DC-DT	0
rs9840933	SPATA16(dist=151050),NLGN1(dist=103667)	SPATA16	NLGN1	-	-1
rs985036	TBX15	TBX15		TBX15	1
rs9851203	ERC2	ERC2		ERC2	1
rs9862861	LINC00693(dist=22142),RBMS3-AS3(dist=483715)	LINC00693	RBMS3-AS3	RBMS3	0
rs9863011	VGLL3(dist=303)	VGLL3		VGLL3	1
rs9872004	LINC02068(dist=8579),NCEH1(dist=26063)	LINC02068	NCEH1	SLC31A1P1	0
rs9882299	CACNA2D3	CACNA2D3		CACNA2D3	1
rs9897174	KIF2B(dist=353671),TOM1L1(dist=721827)	KIF2B	TOM1L1	-	-1
rs9922011	LOC102723373	LOC102723373		-	-1
rs9926095	NKD1(NM_033119:c.*11623A>C)	NKD1		NKD1	1
rs9939742	ABCC11	ABCC11		ABCC11	1
rs9941123	ABCC11	ABCC11		ABCC11	1
rs9943511	LINC02737(dist=1091540),CNTN5(dist=1552225)	LINC02737	CNTN5	-	-1
rs9946177	SEC11C(dist=2624),GRP(dist=58703)	SEC11C	GRP	SEC11C	1
rs9957265	LINC01919(dist=116550),MBD2(dist=437207)	LINC01919	MBD2	-	-1
rs9965933	NDC80	NDC80		NDC80	1
rs9967032	DOK6	DOK6		DOK6	1
rs9973862	ALS2(dist=19403),CDK15(dist=6093)	ALS2	CDK15	CDK15	1
rs9979847	LINC00310(dist=29180),KCNE2(dist=144905)	LINC00310	KCNE2	-	-1
rs9983401	LINC01678(dist=50854),ICOSLG(dist=12279)	LINC01678	ICOSLG	-	-1
rs9983407	LINC01678(dist=50863),ICOSLG(dist=12270)	LINC01678	ICOSLG	-	-1
rs9999446	CXCL8(dist=19022),CXCL6(dist=73940)	CXCL8	CXCL6	-	-1
